# Supplementary material for: Systematic Assessment of Small RNA Profiling in Human Extracellular Vesicles
Source: Cancers (Basel). 2023 Jun 30;15(13):3446. doi: 10.3390/cancers15133446 (PMC10340377; doi:10.3390/cancers15133446)
Supplement: Supplementary file 1 [file cancers-15-03446-s001.zip › Supplementary Files/TableS1.xlsx]

## Sheet: QC matrix of EV samples
SRX	GSE	FeatureReads	GenomeReads	MappedReads	TooShortReads	TotalReads	UnannotatedReads	lincRNA	miRNA	misc_RNA	mt_tRNA	rRNA	snRNA	snoRNA	tRNA	yRNA	alls	pmi	pmisc	pmt	pr	psn	psno	pt	py	Host.Small.RNA	Mapped.to.Host.Genome	Too.Short.for.Mapping	Mapped.to.Non.Host	Unmapped	all	mapped	pmapped	pun	pnonhost	hann	phann	psmall	source_type	value	kit	disease.condition	SRP	SRS	GSM
SRX10184328	GSE167863	5261765	417861	5679626	8109510	31191834	17402698	12622	179294	7621	630	1540093	22046	23797	3.30585e+06	166143	5.24547e+06	0.0341807	0.00145287	0.000120104	0.293604	0.00420286	0.00453667	0.630229	0.0316736	5261765	417861	8109510	9809696	7590920	31189752	15489322	0.496616	0.243379	0.63332	5679626	0.36668	0.926428	cultured_cell	adipose tissue-derived MSC	ultracentrifuge		SRP308482	SRS8333123	GSM5114093
SRX10184329	GSE167863	6403608	271569	6675177	5395107	19873629	7803345	17419	203826	21204	969.3	1718704	47133	72304	4.15645e+06	153998	6374587	0.0319748	0.00332633	0.000152057	0.269618	0.00739389	0.0113425	0.652034	0.0241581	6403608	271569	5395107	3622551	4178720	19871555	10297728	0.518215	0.210287	0.351782	6675177	0.648218	0.959317	cultured_cell	adipose tissue-derived MSC	ultracentrifuge		SRP308482	SRS8333125	GSM5114094
SRX10184330	GSE167863	10344470	816811	11161281	5336067	26642418	10145070	41813	519132	90658	386	3751173	191502	293529	5.14586e+06	298468	1.02907e+07	0.0504467	0.0088097	3.75096e-05	0.36452	0.0186092	0.0285237	0.500049	0.0290036	10344470	816811	5336067	4511313	5628410	26637071	15672594	0.588375	0.2113	0.287847	11161281	0.712153	0.926817	cultured_cell	adipose tissue-derived MSC	ultracentrifuge		SRP308482	SRS8333124	GSM5114095
SRX10184331	GSE167863	4693582	753253	5446835	4559171	20538281	10532275	20936	179455	14167	466	1796371	30662	111970	2.37943e+06	158032	4.67056e+06	0.0384226	0.00303326	9.9774e-05	0.384616	0.00656496	0.0239736	0.509454	0.0338358	4693582	753253	4559171	5217686	5312813	20536505	10664521	0.519296	0.258701	0.489256	5446835	0.510744	0.861708	cultured_cell	adipose tissue-derived MSC	ultracentrifuge		SRP308482	SRS8333126	GSM5114096
SRX10254354	GSE168416	16014681	4607470	20622151	3373564	28280774	4285059	120236	9731500	337996	292340	1514527	182312	906381	2.37988e+06	498447	15843384	0.614231	0.0213336	0.0184519	0.0955937	0.0115071	0.0572088	0.150213	0.0314609	16014681	4607470	3373564	836376	3282522	28114613	21458527	0.763252	0.116755	0.0389764	20622151	0.961024	0.776577	cellline	DiFi	ultracentrifuge	colorectal cancer	SRP309646	SRS8394868	GSM5139312
SRX10254355	GSE168416	8890135	6345231	15235366	4046587	25446724	6164771	207263	5098506	368905	29705.5	904457	143695	216914	1.46668e+06	434855	8.66371e+06	0.58849	0.0425805	0.00342873	0.104396	0.0165858	0.0250371	0.16929	0.0501927	8890135	6345231	4046587	2065729	3916282	25263964	17301095	0.684813	0.155015	0.119399	15235366	0.880601	0.58352	cellline	DiFi	ultracentrifuge	colorectal cancer	SRP309646	SRS8394870	GSM5139313
SRX10254356	GSE168416	11720387	4951476	16671863	4036511	27668621	6960247	177170	7213802	474920	13221.9	965813	197927	243076	1.78976e+06	619882	1.15184e+07	0.626285	0.0412314	0.00114789	0.0838495	0.0171835	0.0211033	0.155383	0.0538166	11720387	4951476	4036511	2458788	4292853	27460015	19130651	0.696673	0.156331	0.128526	16671863	0.871474	0.703004	cellline	DiFi	ultracentrifuge	colorectal cancer	SRP309646	SRS8394869	GSM5139314
SRX10254357	GSE168416	6840839	6599327	13440166	5293578	25576614	6842870	248652	5290642	55403	18593.1	265929	289561	116607	278118	273369	6.58822e+06	0.803046	0.0084094	0.00282217	0.0403643	0.0439513	0.0176993	0.0422144	0.0414936	6840839	6599327	5293578	1996384	4625213	25355341	15436550	0.608809	0.182416	0.129328	13440166	0.870672	0.508985	cellline	DiFi	ultracentrifuge	colorectal cancer	SRP309646	SRS8394871	GSM5139315
SRX10254358	GSE168416	7425909	8811778	16237687	7455661	34131424	10438076	334624	5985387	16861	6520	157899	394504	94262	77685.1	355844	7.08896e+06	0.844325	0.00237849	0.00091974	0.0222739	0.0556505	0.013297	0.0109586	0.0501969	7425909	8811778	7455661	2684258	7315596	33693202	18921945	0.561595	0.217124	0.14186	16237687	0.85814	0.457326	cellline	DiFi	ultracentrifuge	colorectal cancer	SRP309646	SRS8394872	GSM5139316
SRX10254359	GSE168416	6511775	5785275	12297050	5240500	24990110	7452560	208131	5564043	3719	7912.7	96730	263949	57094	49049.9	260194	6.30269e+06	0.882804	0.000590065	0.00125545	0.0153474	0.0418788	0.00905867	0.00778237	0.041283	6511775	5785275	5240500	2016653	5181246	24735449	14313703	0.578672	0.209466	0.14089	12297050	0.85911	0.52954	cellline	DiFi	ultracentrifuge	colorectal cancer	SRP309646	SRS8394873	GSM5139317
SRX10254360	GSE168416	9213694	3684488	12898182	3643345	21992898	5451371	139768	5696476	7195	45320	536581	1702246	270573	85144.5	729567	9.0731e+06	0.627842	0.000793003	0.00499498	0.0591397	0.187615	0.0298214	0.00938428	0.0804099	9213694	3684488	3643345	1140167	4018272	21699966	14038349	0.64693	0.185174	0.081218	12898182	0.918782	0.714341	cellline	DiFi	ultracentrifuge	colorectal cancer	SRP309646	SRS8394874	GSM5139318
SRX10254361	GSE168416	5854544	3001144	8855688	2543170	15384350	3985492	94756	3503455	1910	17656.7	416455	1194781	181691	31859.3	411933	5759741	0.608266	0.000331612	0.00306554	0.0723045	0.207437	0.031545	0.00553138	0.0715194	5854544	3001144	2543170	664196	3028090	15091144	9519884	0.630826	0.200653	0.0697693	8855688	0.930231	0.661105	cellline	DiFi	ultracentrifuge	colorectal cancer	SRP309646	SRS8394875	GSM5139319
SRX10254362	GSE168416	9528976	4481237	14010213	3627838	23121519	5483468	151180	5809591	2502	33956.4	594657	1929892	293530	55040.5	658525	9.37769e+06	0.619512	0.000266803	0.00362098	0.0634119	0.205796	0.0313009	0.0058693	0.0702225	9528976	4481237	3627838	949029	4154573	22741653	14959242	0.65779	0.182686	0.063441	14010213	0.936559	0.680145	cellline	DiFi	ultracentrifuge	colorectal cancer	SRP309646	SRS8394876	GSM5139320
SRX10687492	GSE173408	8033487	262868	8296355	1300852	11610203	2012996	5299	2212351	8366	23414.2	967220	9269	9293	4.5508e+06	247231	8.02795e+06	0.275581	0.00104211	0.00291659	0.120482	0.00115459	0.00115758	0.56687	0.0307963	8033487	262868	1300852	87181	1911878	11596266	8383536	0.722951	0.16487	0.0103991	8296355	0.989601	0.968315	cellline	MDA-MB-231	ultracentrifuge	breast cancer	SRP316558	SRS8780314	GSM5267181
SRX10687493	GSE173408	8469174	271451	8740625	1433517	12170045	1995903	5418	2406314	9227	25901.6	1090846	8987	9262	4663929	249020	8.46349e+06	0.284317	0.00109021	0.00306039	0.128888	0.00106186	0.00109435	0.551065	0.0294229	8469174	271451	1433517	88919	1892431	12155492	8829544	0.726383	0.155685	0.0100706	8740625	0.989929	0.968944	cellline	MDA-MB-231	ultracentrifuge	breast cancer	SRP316558	SRS8780315	GSM5267182
SRX10687494	GSE173408	761247	62176	823423	3724663	9612780	5064694	2600	150127	5495	3766.1	297601	6177	1747	247248	46276	758437	0.197943	0.00724517	0.00496561	0.392387	0.00814439	0.00230342	0.325996	0.061015	761247	62176	3724663	1711510	3352213	9611809	2534933	0.263731	0.34876	0.67517	823423	0.32483	0.924491	cellline	MDA-MB-231	ultracentrifuge	breast cancer	SRP316558	SRS8780316	GSM5267183
SRX10687495	GSE173408	808114	83753	891867	3518494	9684727	5274366	5387	155885	4420	3837.5	285797	7742	1916	282957	59929	802483	0.194253	0.0055079	0.00478203	0.356141	0.00964755	0.00238759	0.352602	0.0746794	808114	83753	3518494	1528311	3744415	9683087	2420178	0.249939	0.386696	0.631487	891867	0.368513	0.906093	cellline	MDA-MB-231	ultracentrifuge	breast cancer	SRP316558	SRS8780317	GSM5267184
SRX10687496	GSE173408	8932587	159653	9092240	743458	11827180	1991482	3377	3491405	6522	33863.7	765470	11753	7143	4.16186e+06	450936	8.92896e+06	0.39102	0.000730432	0.00379257	0.0857289	0.00131628	0.000799981	0.466109	0.0505027	8932587	159653	743458	59921	1922022	11817641	9152161	0.774449	0.16264	0.0065472	9092240	0.993453	0.982441	cellline	MDA-MB-231	ultracentrifuge	breast cancer	SRP316558	SRS8780318	GSM5267185
SRX10687497	GSE173408	9063269	140796	9204065	681835	11734388	1848488	3041	2957173	6483	32328.9	802668	11439	6379	4.82747e+06	415989	9.05993e+06	0.326401	0.000715568	0.00356834	0.0885954	0.00126259	0.000704089	0.532837	0.0459153	9063269	140796	681835	53999	1787358	11727257	9258064	0.789448	0.152411	0.00583264	9204065	0.994167	0.984703	cellline	MDA-MB-231	ultracentrifuge	breast cancer	SRP316558	SRS8780319	GSM5267186
SRX1078753	GSE70432	52268	2477	54745	287859	1118570	775966	94	10413	260	55	22759	674	216	14321.4	3239	51937.4	0.200491	0.00500603	0.00105897	0.438201	0.0129772	0.00415885	0.275743	0.0623635	52268	2477	287859	191379	584481	1118464	246124	0.220055	0.522575	0.777571	54745	0.222429	0.954754	cellline	MCF7	Exo-Quick kit (SBI)	breast cancer	SRP060224	SRS977083	GSM1754832
SRX1078754	GSE70432	68706	3247	71953	143852	773585	557780	169	14354	284	122	30055	1054	417	17084	4909	68279	0.210226	0.0041594	0.00178679	0.440179	0.0154367	0.0061073	0.250209	0.0718962	68706	3247	143852	172304	388607	776716	244257	0.314474	0.500321	0.705421	71953	0.294579	0.954873	cellline	MCF7	Exo-Quick kit (SBI)	breast cancer	SRP060224	SRS977084	GSM1754833
SRX10841855	GSE174224	17444553	54681	17499234	373325	18755618	883059	4991	9804213	608	450	45878	47581	37004	12399.1	7491128	1.74393e+07	0.562192	3.48639e-05	2.58038e-05	0.00263073	0.00272838	0.00212188	0.000710988	0.429555	17444553	54681	373325	267295	611995	18751849	17766529	0.947455	0.0326365	0.0150449	17499234	0.984955	0.996875	tissue	serum	ultracentrifuge	heat stroke	SRP319344	SRS8925902	GSM5289579
SRX10841856	GSE174224	5954771	187273	6142044	3022920	11965196	2800232	9181	3919114	2569	492.1	149822	51174	83410	32206.5	1706344	5.94513e+06	0.659214	0.000432118	8.27736e-05	0.0252008	0.00860772	0.01403	0.00541729	0.287015	5954771	187273	3022920	1656919	1127103	11948986	7798963	0.652688	0.0943262	0.212454	6142044	0.787546	0.96951	tissue	serum	ultracentrifuge	heat stroke	SRP319344	SRS8925903	GSM5289580
SRX10841857	GSE174224	19216138	67852	19283990	307390	20385462	794082	4800	17090440	2838	650	64716	3003	10433	25084.2	2013905	1.92111e+07	0.889614	0.000147727	3.38347e-05	0.00336868	0.000156316	0.000543072	0.00130572	0.10483	19216138	67852	307390	175804	613078	20380262	19459794	0.954835	0.0300819	0.00903422	19283990	0.990966	0.996481	tissue	serum	ultracentrifuge	ctrl	SRP319344	SRS8925904	GSM5289581
SRX10841858	GSE174224	16090419	84668	16175087	944944	20019724	2899693	5297	11294607	9178	5051.2	245555	16606	4950	765518	3737727	1.60792e+07	0.702436	0.0005708	0.000314145	0.0152716	0.00103276	0.000307851	0.0476093	0.232457	16090419	84668	944944	979504	1917203	20016738	17154591	0.857012	0.09578	0.0570987	16175087	0.942901	0.994766	tissue	serum	ultracentrifuge	ctrl	SRP319344	SRS8925905	GSM5289582
SRX10841859	GSE174224	18092646	60994	18153640	358237	19502301	990424	5842	12327951	5201	5866.7	78955	1993	5097	43467.8	5617415	1.80859e+07	0.681632	0.000287571	0.000324379	0.00436554	0.000110196	0.000281821	0.0024034	0.310596	18092646	60994	358237	356335	630782	19498994	18509975	0.949278	0.0323495	0.019251	18153640	0.980749	0.99664	tissue	serum	ultracentrifuge	ctrl	SRP319344	SRS8925906	GSM5289583
SRX10841860	GSE174224	15465641	232768	15698409	338925	16500796	463462	11726	11747010	12235	407.1	92756	83997	217063	19011.8	3281080	1.54536e+07	0.760149	0.000791727	2.63434e-05	0.00600224	0.00543545	0.0140461	0.00123025	0.212319	15465641	232768	338925	60724	391342	16489400	15759133	0.955713	0.0237329	0.00385326	15698409	0.996147	0.985173	tissue	serum	ultracentrifuge	heat stroke	SRP319344	SRS8925907	GSM5289584
SRX10841861	GSE174224	19723297	60023	19783320	237752	20317600	296528	6048	18603608	709	852.3	106428	125954	28645	15254.7	835291	19716742	0.943544	3.59593e-05	4.32272e-05	0.00539785	0.00638818	0.00145283	0.000773693	0.0423646	19723297	60023	237752	88157	205995	20315224	19871477	0.978157	0.0101399	0.00443636	19783320	0.995564	0.996966	tissue	serum	ultracentrifuge	heat stroke	SRP319344	SRS8925908	GSM5289585
SRX10841862	GSE174224	12540349	60740	12601089	1197608	17221005	3422308	5092	10884598	5803	609.3	111887	14901	9224	46155.5	1461621	1.25348e+07	0.86835	0.000462951	4.86087e-05	0.00892611	0.00118877	0.000735871	0.00368219	0.116605	12540349	60740	1197608	1542014	1876803	17217514	14143103	0.821437	0.109005	0.109029	12601089	0.890971	0.99518	tissue	serum	ultracentrifuge	heat stroke	SRP319344	SRS8925909	GSM5289586
SRX10841863	GSE174224	6310456	174681	6485137	2496510	19126563	10144916	5852	3539518	1676	267.3	61101	42441	10188	39794.9	2608931	6.30392e+06	0.561479	0.000265866	4.24022e-05	0.00969254	0.00673248	0.00161614	0.00631273	0.413859	6310456	174681	2496510	2835083	7294553	19111283	9320220	0.487682	0.381688	0.304186	6485137	0.695814	0.973064	tissue	serum	ultracentrifuge	heat stroke	SRP319344	SRS8925910	GSM5289587
SRX1099306	GSE71008	7338765	111779	7450544	1248783	10559182	1859855	1510	2726073	8147	129	1509092	64777	3226	2.90882e+06	115128	7.3354e+06	0.371633	0.00111064	1.7586e-05	0.205727	0.00883074	0.000439785	0.396546	0.0156949	7338765	111779	1248783	412068	1445357	10556752	7862612	0.744795	0.136913	0.0524085	7450544	0.947591	0.984997	tissue	plasma	Exo-Quick kit (SBI)	colorectal cancer	SRP061240	SRS994095	GSM1825068
SRX1099307	GSE71008	7436982	113154	7550136	959744	10595279	2085399	1310	2469298	7086	339.6	1474525	57609	2933	3.27025e+06	151601	7.43364e+06	0.332179	0.000953234	4.56842e-05	0.198358	0.00774977	0.000394558	0.439925	0.0203939	7436982	113154	959744	686529	1397129	10593538	8236665	0.777518	0.131885	0.0833504	7550136	0.91665	0.985013	tissue	plasma	Exo-Quick kit (SBI)	colorectal cancer	SRP061240	SRS994094	GSM1825069
SRX1099308	GSE71008	6495741	92213	6587954	1179022	9602731	1835755	1091	2303138	6959	128.1	1306070	37091	2802	2.74687e+06	90223	6.49328e+06	0.354695	0.00107172	1.97281e-05	0.201142	0.00571221	0.000431523	0.423033	0.0138948	6495741	92213	1179022	379756	1454146	9600878	6967710	0.725737	0.15146	0.0545023	6587954	0.945498	0.986003	tissue	plasma	Exo-Quick kit (SBI)	colorectal cancer	SRP061240	SRS994093	GSM1825070
SRX1099309	GSE71008	8323103	128660	8451763	1326430	10876775	1098582	1942	3016175	9075	193.4	1715670	48747	4209	3.3801e+06	145546	8.31972e+06	0.362533	0.00109078	2.3246e-05	0.206217	0.00585921	0.000505907	0.406276	0.0174941	8323103	128660	1326430	284679	810781	10873653	8736442	0.803451	0.0745638	0.0325852	8451763	0.967415	0.984777	tissue	plasma	Exo-Quick kit (SBI)	colorectal cancer	SRP061240	SRS994092	GSM1825071
SRX1099310	GSE71008	6483415	75287	6558702	667090	8687854	1462062	1173	1525783	4527	126	936793	26338	1952	3.89663e+06	87334	6.47949e+06	0.235479	0.000698667	1.9446e-05	0.144578	0.00406483	0.000301258	0.60138	0.0134785	6483415	75287	667090	266568	1194083	8686443	6825270	0.785738	0.137465	0.039056	6558702	0.960944	0.988521	tissue	plasma	Exo-Quick kit (SBI)	colorectal cancer	SRP061240	SRS994091	GSM1825072
SRX1099311	GSE71008	5872959	85248	5958207	1046500	8674945	1670238	1475	1707722	5531	144.2	1054887	34059	2462	2.96536e+06	99317	5.86949e+06	0.290949	0.000942331	2.45677e-05	0.179724	0.00580272	0.000419457	0.505217	0.0169209	5872959	85248	1046500	339602	1328673	8672982	6297809	0.726141	0.153197	0.0539238	5958207	0.946076	0.985692	tissue	plasma	Exo-Quick kit (SBI)	colorectal cancer	SRP061240	SRS994090	GSM1825073
SRX1099312	GSE71008	7383051	74609	7457660	724342	9448842	1266840	1094	1819732	4890	193.5	1015195	29320	2279	4.38328e+06	124691	7.37958e+06	0.24659	0.000662639	2.6221e-05	0.137568	0.00397312	0.000308825	0.593974	0.0168968	7383051	74609	724342	239189	1026187	9447378	7696849	0.814707	0.108621	0.0310762	7457660	0.968924	0.989996	tissue	plasma	Exo-Quick kit (SBI)	colorectal cancer	SRP061240	SRS994089	GSM1825074
SRX1099313	GSE71008	8969851	84292	9054143	608881	10800363	1137339	1294	2887402	5623	466.2	1127820	33517	2643	4.58479e+06	324042	8.9663e+06	0.322028	0.000627126	5.19947e-05	0.125784	0.00373811	0.00029477	0.511336	0.03614	8969851	84292	608881	124238	1011535	10798797	9178381	0.849945	0.0936711	0.0135359	9054143	0.986464	0.99069	tissue	plasma	Exo-Quick kit (SBI)	colorectal cancer	SRP061240	SRS994088	GSM1825075
SRX1099314	GSE71008	7791804	118365	7910169	812324	10358271	1635778	1714	2544755	7041	189.1	1384791	52730	3083	3672842	122944	7.78838e+06	0.326738	0.00090404	2.42798e-05	0.177802	0.00677035	0.000395846	0.47158	0.0157856	7791804	118365	812324	352631	1279970	10355094	8262800	0.797945	0.123608	0.0426769	7910169	0.957323	0.985036	tissue	plasma	Exo-Quick kit (SBI)	colorectal cancer	SRP061240	SRS994086	GSM1825076
SRX1099315	GSE71008	6398473	141115	6539588	1057632	9295959	1698739	3591	2527290	6017	253.7	1033918	55816	3160	2562685	204550	6.39369e+06	0.395279	0.000941084	3.96797e-05	0.161709	0.00872986	0.000494237	0.400815	0.0319925	6398473	141115	1057632	656981	1037077	9291278	7196569	0.774551	0.111618	0.0912909	6539588	0.908709	0.978421	tissue	plasma	Exo-Quick kit (SBI)	colorectal cancer	SRP061240	SRS994087	GSM1825077
SRX1099316	GSE71008	9405022	100875	9505897	530971	11018443	981575	2145	4689854	4491	178.2	1167627	22248	2862	3.03428e+06	480009	9401546	0.498839	0.000477687	1.89543e-05	0.124195	0.00236642	0.000304418	0.322742	0.0510564	9405022	100875	530971	187553	791640	11016061	9693450	0.879938	0.0718623	0.0193484	9505897	0.980652	0.989388	tissue	plasma	Exo-Quick kit (SBI)	colorectal cancer	SRP061240	SRS994085	GSM1825078
SRX1099317	GSE71008	9033762	107498	9141260	920142	11247298	1185896	1167	3444100	8466	325.2	1479199	44431	2902	3.88183e+06	169326	9.03058e+06	0.381382	0.000937481	3.6011e-05	0.163799	0.00492006	0.000321353	0.429854	0.0187503	9033762	107498	920142	268658	915798	11245858	9409918	0.836745	0.0814342	0.0285505	9141260	0.971449	0.98824	tissue	plasma	Exo-Quick kit (SBI)	colorectal cancer	SRP061240	SRS994084	GSM1825079
SRX1099318	GSE71008	6545422	79286	6624708	687646	9222108	1909754	1130	1526219	4590	87.1	982296	26540	2007	3931075	69100	6.54191e+06	0.233299	0.00070163	1.33141e-05	0.150154	0.00405692	0.000306791	0.600906	0.0105627	6545422	79286	687646	234121	1674074	9220549	6858829	0.743863	0.181559	0.0341343	6624708	0.965866	0.988032	tissue	plasma	Exo-Quick kit (SBI)	colorectal cancer	SRP061240	SRS994083	GSM1825080
SRX1099319	GSE71008	8420111	107674	8527785	906871	10841766	1407110	1950	2385545	5541	246.4	1143359	32908	2958	4.47812e+06	366478	8.41515e+06	0.283482	0.000658455	2.92805e-05	0.135869	0.00391057	0.000351509	0.532149	0.0435498	8420111	107674	906871	365494	1038707	10838857	8893279	0.8205	0.0958318	0.0410978	8527785	0.958902	0.987374	tissue	plasma	Exo-Quick kit (SBI)	colorectal cancer	SRP061240	SRS994082	GSM1825081
SRX1099320	GSE71008	8084009	83393	8167402	842198	10343062	1333462	1190	2178360	5584	132.3	1153974	32822	2786	4586757	120339	8.08075e+06	0.269574	0.000691025	1.63722e-05	0.142805	0.00406175	0.00034477	0.567615	0.0148921	8084009	83393	842198	283405	1048345	10341350	8450807	0.817186	0.101374	0.0335359	8167402	0.966464	0.98979	tissue	plasma	Exo-Quick kit (SBI)	colorectal cancer	SRP061240	SRS994079	GSM1825082
SRX1099321	GSE71008	8958545	118347	9076892	351037	10630636	1202707	2538	2452029	4266	382.2	1075357	25201	2079	5.14322e+06	249911	8.95244e+06	0.273895	0.000476518	4.26923e-05	0.120119	0.00281499	0.000232227	0.574504	0.0279154	8958545	118347	351037	292155	906802	10626886	9369047	0.881636	0.0853309	0.031183	9076892	0.968817	0.986962	tissue	plasma	Exo-Quick kit (SBI)	colorectal cancer	SRP061240	SRS994080	GSM1825083
SRX1099322	GSE71008	8204105	136632	8340737	941340	11041726	1759649	3023	3043834	6395	223.6	1171893	50153	3073	3.74453e+06	179369	8.19947e+06	0.371223	0.000779929	2.72701e-05	0.142923	0.00611662	0.00037478	0.456679	0.0218757	8204105	136632	941340	452612	1302626	11037315	8793349	0.796693	0.11802	0.0514721	8340737	0.948528	0.983619	tissue	plasma	Exo-Quick kit (SBI)	ctrl	SRP061240	SRS994081	GSM1825084
SRX1099323	GSE71008	6765572	110525	6876097	1063141	9308672	1369434	1828	2461211	6675	195.7	1224920	56030	3039	2.81974e+06	190366	6762174	0.363967	0.000987109	2.89404e-05	0.181143	0.0082858	0.000449412	0.416987	0.0281516	6765572	110525	1063141	425353	941172	9305763	7301450	0.784616	0.101139	0.058256	6876097	0.941744	0.983926	tissue	plasma	Exo-Quick kit (SBI)	ctrl	SRP061240	SRS994078	GSM1825085
SRX1099324	GSE71008	6676823	87930	6764753	1040752	9701480	1895975	1701	2832265	4580	462.5	904601	29740	2161	2.66592e+06	233838	6.67357e+06	0.4244	0.000686289	6.93032e-05	0.13555	0.00445638	0.000323815	0.399475	0.0350394	6676823	87930	1040752	664444	1229289	9699238	7429197	0.765957	0.126741	0.0894369	6764753	0.910563	0.987002	tissue	plasma	Exo-Quick kit (SBI)	ctrl	SRP061240	SRS994077	GSM1825086
SRX1099325	GSE71008	6873992	107252	6981244	1105755	9507050	1420051	1851	2651934	6103	493.7	1078177	35876	2494	2.93245e+06	163644	6.87117e+06	0.385951	0.000888204	7.1851e-05	0.156913	0.00522124	0.000362966	0.426775	0.023816	6873992	107252	1105755	427680	989153	9503832	7408924	0.779572	0.104079	0.057725	6981244	0.942275	0.984637	tissue	plasma	Exo-Quick kit (SBI)	ctrl	SRP061240	SRS994076	GSM1825087
SRX1099326	GSE71008	8118445	94902	8213347	918121	11056360	1924892	1465	2106475	5668	115.4	1173849	37125	2700	4.6996e+06	88261	8.11379e+06	0.259617	0.000698563	1.42227e-05	0.144673	0.00457554	0.000332767	0.579211	0.0108779	8118445	94902	918121	335105	1587876	11054449	8548452	0.773304	0.143641	0.0392007	8213347	0.960799	0.988445	tissue	plasma	Exo-Quick kit (SBI)	ctrl	SRP061240	SRS994075	GSM1825088
SRX1099327	GSE71008	7879422	89195	7968617	735319	10144501	1440565	1231	1925935	5500	304.5	1178096	32745	2088	4572313	157827	7.87481e+06	0.244569	0.00069843	3.86676e-05	0.149603	0.0041582	0.000265149	0.580625	0.020042	7879422	89195	735319	323659	1115445	10143040	8292276	0.817534	0.109971	0.0390314	7968617	0.960969	0.988807	tissue	plasma	Exo-Quick kit (SBI)	ctrl	SRP061240	SRS994074	GSM1825089
SRX1099328	GSE71008	9657670	104250	9761920	624392	11883356	1497044	1702	2753604	5151	65.5	1278637	29375	2398	5.46957e+06	113337	9652135	0.285284	0.000533664	6.78606e-06	0.132472	0.00304337	0.000248442	0.566669	0.0117422	9657670	104250	624392	363187	1131641	11881140	10125107	0.8522	0.0952468	0.0358699	9761920	0.96413	0.989321	tissue	plasma	Exo-Quick kit (SBI)	ctrl	SRP061240	SRS994071	GSM1825090
SRX1099329	GSE71008	7570342	74086	7644428	799971	9660247	1215848	960	2169897	4814	269.3	1007655	28544	2008	4.22391e+06	129986	7.56708e+06	0.286755	0.000636176	3.55883e-05	0.133163	0.00377213	0.00026536	0.558195	0.0171778	7570342	74086	799971	346172	868442	9659013	7990600	0.827269	0.08991	0.0433224	7644428	0.956678	0.990308	tissue	plasma	Exo-Quick kit (SBI)	ctrl	SRP061240	SRS994073	GSM1825091
SRX1099330	GSE71008	7532951	124777	7657728	880878	10078609	1540003	1355	2526819	6732	398	1410476	53546	2687	3.37814e+06	150536	7.52934e+06	0.335597	0.000894103	5.28599e-05	0.187331	0.00711165	0.000356871	0.448664	0.0199933	7532951	124777	880878	363325	1174847	10076778	8021053	0.795994	0.11659	0.0452964	7657728	0.954704	0.983706	tissue	plasma	Exo-Quick kit (SBI)	colorectal cancer	SRP061240	SRS994072	GSM1825092
SRX1099331	GSE71008	5174844	105562	5280406	531557	7836362	2024399	1085	1448741	4687	243.2	1075424	36243	1830	2.49564e+06	109275	5.17208e+06	0.280108	0.000906212	4.70217e-05	0.207929	0.00700743	0.000353823	0.482521	0.0211279	5174844	105562	531557	474646	1547951	7834560	5755052	0.734572	0.19758	0.0824747	5280406	0.917525	0.980009	tissue	plasma	Exo-Quick kit (SBI)	colorectal cancer	SRP061240	SRS994070	GSM1825093
SRX1099332	GSE71008	6418686	128739	6547425	1206974	9118004	1363605	1788	2330694	6708	363.1	1203555	38189	2833	2.72078e+06	112560	6.41568e+06	0.363281	0.00104556	5.65957e-05	0.187596	0.00595245	0.000441575	0.424082	0.0175445	6418686	128739	1206974	359055	1001256	9114710	6906480	0.757729	0.109851	0.0519881	6547425	0.948012	0.980337	tissue	plasma	Exo-Quick kit (SBI)	colorectal cancer	SRP061240	SRS994066	GSM1825094
SRX1099333	GSE71008	6550134	106321	6656455	1070274	8894071	1167342	1062	2629803	7804	184.9	1207300	40230	3074	2.52586e+06	133791	6.54805e+06	0.401616	0.00119181	2.82374e-05	0.184375	0.00614381	0.000469453	0.385743	0.0204322	6550134	106321	1070274	189596	975810	8892135	6846051	0.7699	0.109739	0.0276942	6656455	0.972306	0.984027	tissue	plasma	Exo-Quick kit (SBI)	colorectal cancer	SRP061240	SRS994069	GSM1825095
SRX1099334	GSE71008	9706783	144604	9851387	994775	12566954	1720792	1612	2370384	7112	269.1	1411813	43586	3187	5.71247e+06	152675	9.7015e+06	0.244332	0.000733082	2.7738e-05	0.145525	0.00449271	0.000328506	0.588824	0.0157373	9706783	144604	994775	336366	1382164	12564692	10187753	0.810824	0.110004	0.0330167	9851387	0.966983	0.985321	tissue	plasma	Exo-Quick kit (SBI)	colorectal cancer	SRP061240	SRS994067	GSM1825096
SRX1099335	GSE71008	5838961	94635	5933596	1172812	8410285	1303877	1250	1766729	4332	221.5	820103	25904	2027	3.0156e+06	200974	5.83589e+06	0.302735	0.000742303	3.79548e-05	0.140527	0.00443874	0.000347333	0.516733	0.0344376	5838961	94635	1172812	368380	933646	8408434	6301976	0.749483	0.111037	0.0584547	5933596	0.941545	0.984051	tissue	plasma	Exo-Quick kit (SBI)	colorectal cancer	SRP061240	SRS994068	GSM1825097
SRX1099336	GSE71008	7173538	159222	7332760	952952	9486740	1201028	2813	2320504	4940	199	1063049	28555	2779	3.60735e+06	141475	7.16885e+06	0.323693	0.000689093	2.7759e-05	0.148287	0.00398321	0.000387649	0.503198	0.0197347	7173538	159222	952952	265845	930730	9482287	7598605	0.801347	0.0981546	0.034986	7332760	0.965014	0.978286	tissue	plasma	Exo-Quick kit (SBI)	colorectal cancer	SRP061240	SRS994065	GSM1825098
SRX1099337	GSE71008	8257821	107365	8365186	698059	10209866	1146621	980	2752629	5671	191.6	1071056	35309	2675	4.25906e+06	128541	8.25514e+06	0.333444	0.000686966	2.32098e-05	0.129744	0.00427722	0.000324041	0.515929	0.015571	8257821	107365	698059	136798	1008128	10208171	8501984	0.832861	0.098757	0.0160901	8365186	0.98391	0.987165	tissue	plasma	Exo-Quick kit (SBI)	colorectal cancer	SRP061240	SRS994064	GSM1825099
SRX1099338	GSE71008	5552407	133154	5685561	1589577	9159784	1884646	2197	2341485	8168	220.3	1403885	65244	3821	1.6403e+06	86075	5.5492e+06	0.42195	0.00147192	3.96994e-05	0.252989	0.0117574	0.000688568	0.295592	0.0155113	5552407	133154	1589577	363159	1517419	9155716	6048720	0.66065	0.165735	0.060039	5685561	0.939961	0.97658	tissue	plasma	Exo-Quick kit (SBI)	colorectal cancer	SRP061240	SRS994063	GSM1825100
SRX1099339	GSE71008	5514032	120932	5634964	1125429	8404599	1644206	2129	2170702	5844	417.9	985206	53411	2991	2.10225e+06	189960	5.51078e+06	0.393901	0.00106047	7.58332e-05	0.178778	0.00969209	0.000542754	0.381479	0.0344706	5514032	120932	1125429	559785	1081013	8401191	6194749	0.737366	0.128674	0.0903644	5634964	0.909636	0.978539	tissue	plasma	Exo-Quick kit (SBI)	colorectal cancer	SRP061240	SRS994062	GSM1825101
SRX1099340	GSE71008	9483582	158709	9642291	837146	11948061	1468624	1986	3095464	7584	292.4	1503961	38468	3253	4.64447e+06	186083	9.47958e+06	0.32654	0.000800036	3.08453e-05	0.158653	0.00405799	0.000343159	0.489945	0.0196299	9483582	158709	837146	257581	1207981	11944999	9899872	0.828788	0.101129	0.0260186	9642291	0.973981	0.98354	tissue	plasma	Exo-Quick kit (SBI)	colorectal cancer	SRP061240	SRS994061	GSM1825102
SRX1099341	GSE71008	5945381	154297	6099678	953815	8219112	1165619	3378	2424078	6316	224.4	1007874	36575	3124	2.33796e+06	124977	5.94113e+06	0.408016	0.0010631	3.77706e-05	0.169644	0.00615624	0.000525826	0.393521	0.0210359	5945381	154297	953815	172996	987991	8214480	6272674	0.763612	0.120274	0.0275793	6099678	0.972421	0.974704	tissue	plasma	Exo-Quick kit (SBI)	colorectal cancer	SRP061240	SRS994060	GSM1825103
SRX1099342	GSE71008	8084273	130007	8214280	950458	10593830	1429092	1382	2075160	6125	99.2	1197657	34835	3061	4.66285e+06	100837	8.08062e+06	0.256807	0.000757986	1.22763e-05	0.148213	0.00431093	0.000378807	0.577041	0.0124789	8084273	130007	950458	280737	1146310	10591785	8495017	0.802038	0.108226	0.0330473	8214280	0.966953	0.984173	tissue	plasma	Exo-Quick kit (SBI)	colorectal cancer	SRP061240	SRS994059	GSM1825104
SRX1099343	GSE71008	6151707	101049	6252756	1114140	8946906	1580010	951	1955315	5797	133.7	1180786	36114	2603	2.88554e+06	82653	6148943	0.317992	0.000942764	2.17436e-05	0.192031	0.0058732	0.000423325	0.469274	0.0134418	6151707	101049	1114140	350385	1228138	8945419	6603141	0.738159	0.137292	0.0530634	6252756	0.946937	0.983839	tissue	plasma	Exo-Quick kit (SBI)	colorectal cancer	SRP061240	SRS994057	GSM1825105
SRX1099344	GSE71008	8886027	132953	9018980	712455	11282899	1551464	1389	2608318	4956	88.8	1017464	27721	2505	5.12312e+06	97986	8882160	0.293658	0.000557972	9.99757e-06	0.114551	0.00312098	0.000282026	0.576788	0.0110318	8886027	132953	712455	306011	1243495	11280941	9324991	0.826615	0.11023	0.0328162	9018980	0.967184	0.985259	tissue	plasma	Exo-Quick kit (SBI)	colorectal cancer	SRP061240	SRS994058	GSM1825106
SRX1099345	GSE71008	6941282	95652	7036934	777561	8925950	1111455	1243	2532198	4619	308.4	803634	32813	2167	3.43965e+06	123072	6938463	0.364951	0.000665709	4.44479e-05	0.115823	0.00472915	0.000312317	0.495737	0.0177376	6941282	95652	777561	244421	865411	8924327	7281355	0.8159	0.0969721	0.0335681	7036934	0.966432	0.986407	tissue	plasma	Exo-Quick kit (SBI)	colorectal cancer	SRP061240	SRS994056	GSM1825107
SRX1099346	GSE71008	7654241	140761	7795002	998126	11072453	2279325	2326	2822210	7543	190.2	1440679	58721	3167	3.18857e+06	129126	7.65021e+06	0.368906	0.000985986	2.48621e-05	0.188319	0.00767574	0.000413976	0.416795	0.0168788	7654241	140761	998126	367893	1907565	11068586	8162895	0.737483	0.17234	0.0450689	7795002	0.954931	0.981942	tissue	plasma	Exo-Quick kit (SBI)	ctrl	SRP061240	SRS994055	GSM1825108
SRX1099347	GSE71008	5445351	83111	5528462	869472	7695742	1297808	917	2182398	5458	283	986716	48676	2371	2054147	163278	5443327	0.400931	0.0010027	5.19903e-05	0.181271	0.00894233	0.000435579	0.37737	0.029996	5445351	83111	869472	268435	1028026	7694395	5796897	0.753392	0.133607	0.0463067	5528462	0.953693	0.984967	tissue	plasma	Exo-Quick kit (SBI)	ctrl	SRP061240	SRS994054	GSM1825109
SRX1099348	GSE71008	5364605	78809	5443414	948370	7763432	1371648	820	2081260	4960	58	854428	29805	2129	2.31398e+06	76274	5.3629e+06	0.388085	0.000924873	1.08151e-05	0.159322	0.00555763	0.000396987	0.43148	0.0142225	5364605	78809	948370	310748	1059596	7762128	5754162	0.741312	0.136508	0.054004	5443414	0.945996	0.985522	tissue	plasma	Exo-Quick kit (SBI)	ctrl	SRP061240	SRS994053	GSM1825110
SRX1099349	GSE71008	7005006	110497	7115503	1063579	9699928	1520846	1209	2337150	4740	161.6	1016868	25010	2663	3.45677e+06	158872	7.00224e+06	0.333772	0.000676927	2.30783e-05	0.14522	0.00357172	0.000380307	0.493667	0.0226888	7005006	110497	1063579	534389	984460	9697931	7649892	0.788817	0.101512	0.0698558	7115503	0.930144	0.984471	tissue	plasma	Exo-Quick kit (SBI)	ctrl	SRP061240	SRS994052	GSM1825111
SRX1099350	GSE71008	7707588	109945	7817533	955214	10759528	1986781	1207	2239986	5110	132.2	1050187	33980	2478	4.25801e+06	113532	7.70341e+06	0.290778	0.000663342	1.71612e-05	0.136327	0.00441103	0.000321676	0.552743	0.0147379	7707588	109945	955214	354445	1630828	10758020	8171978	0.759617	0.151592	0.0433732	7817533	0.956627	0.985936	tissue	plasma	Exo-Quick kit (SBI)	ctrl	SRP061240	SRS994051	GSM1825112
SRX1099351	GSE71008	9172204	153701	9325905	705641	11897168	1865622	2919	2826986	5544	184.8	1279775	35935	4301	4.87187e+06	140981	9.16558e+06	0.308435	0.000604872	2.01624e-05	0.139628	0.00392065	0.000469256	0.53154	0.0153816	9172204	153701	705641	442746	1419624	11893916	9768651	0.821315	0.119357	0.0453231	9325905	0.954677	0.983519	tissue	plasma	Exo-Quick kit (SBI)	ctrl	SRP061240	SRS994050	GSM1825113
SRX1099352	GSE71008	7084973	106215	7191188	855984	9454067	1406895	1192	2335647	4710	98	944302	29643	2344	3.67048e+06	94553	7.08178e+06	0.329811	0.000665087	1.38383e-05	0.133343	0.00418581	0.00033099	0.518299	0.0133516	7084973	106215	855984	276860	1128294	9452326	7468048	0.790075	0.119367	0.0370726	7191188	0.962927	0.98523	tissue	plasma	Exo-Quick kit (SBI)	ctrl	SRP061240	SRS994047	GSM1825114
SRX1099353	GSE71008	7068631	115522	7184153	996563	9519078	1338362	1159	2101780	5801	210.9	1317655	34300	2571	3484293	118580	7.06519e+06	0.297484	0.000821068	2.98506e-05	0.1865	0.00485479	0.000363897	0.493163	0.0167837	7068631	115522	996563	332490	1003845	9517051	7516643	0.789808	0.105479	0.0442338	7184153	0.955766	0.98392	tissue	plasma	Exo-Quick kit (SBI)	ctrl	SRP061240	SRS994048	GSM1825115
SRX1099354	GSE71008	5976045	83841	6059886	1250140	8252370	942344	1089	2690188	7252	315.6	1145339	65409	3080	1.96491e+06	97785	5974275	0.450295	0.00121387	5.28265e-05	0.191712	0.0109484	0.000515544	0.328895	0.0163677	5976045	83841	1250140	325104	615314	8250444	6384990	0.773897	0.0745795	0.0509169	6059886	0.949083	0.986165	tissue	plasma	Exo-Quick kit (SBI)	colorectal cancer	SRP061240	SRS994049	GSM1825116
SRX1099355	GSE71008	6590431	101342	6691773	1331040	9531095	1508282	1871	2873623	7007	178.6	1185579	66953	4026	2.3301e+06	120221	6.58769e+06	0.436211	0.00106365	2.71112e-05	0.179969	0.0101634	0.00061114	0.353705	0.0182494	6590431	101342	1331040	589633	915823	9528269	7281406	0.76419	0.0961164	0.0809779	6691773	0.919022	0.984856	tissue	plasma	Exo-Quick kit (SBI)	colorectal cancer	SRP061240	SRS994045	GSM1825117
SRX1099356	GSE71008	6955585	113517	7069102	844214	9096507	1183191	1837	2565091	5982	169.5	1160989	34839	2614	3.07288e+06	109696	6.95226e+06	0.368958	0.00086044	2.43806e-05	0.166995	0.00501118	0.000375993	0.441997	0.0157785	6955585	113517	844214	361582	818633	9093531	7430684	0.81714	0.0900237	0.0486607	7069102	0.951339	0.983942	tissue	plasma	Exo-Quick kit (SBI)	colorectal cancer	SRP061240	SRS994044	GSM1825118
SRX1099357	GSE71008	10102657	144531	10247188	1242166	12871478	1382124	2337	4317789	10822	220.3	1766433	55500	4491	3.74706e+06	196496	1.00988e+07	0.427554	0.00107161	2.18144e-05	0.174915	0.0054957	0.000444706	0.37104	0.0194573	10102657	144531	1242166	258726	1120005	12868085	10505914	0.816432	0.0870374	0.0246267	10247188	0.975373	0.985896	tissue	plasma	Exo-Quick kit (SBI)	colorectal cancer	SRP061240	SRS994046	GSM1825119
SRX1099358	GSE71008	9369669	115726	9485395	805783	12340060	2048882	2028	2509061	5983	168.7	1233022	31910	2837	5.43055e+06	150359	9.36389e+06	0.267951	0.000638944	1.8016e-05	0.131678	0.00340777	0.000302972	0.579946	0.0160573	9369669	115726	805783	351535	1694741	12337454	9836930	0.797323	0.137366	0.0357363	9485395	0.964264	0.9878	tissue	plasma	Exo-Quick kit (SBI)	colorectal cancer	SRP061240	SRS994043	GSM1825120
SRX1099359	GSE71008	9304639	90528	9395167	823317	11758869	1540385	1343	3753687	6005	140.5	1119973	31514	2747	4.28616e+06	100396	9.30062e+06	0.403595	0.000645656	1.51065e-05	0.120419	0.00338838	0.000295357	0.460846	0.0107946	9304639	90528	823317	335722	1203163	11757369	9730889	0.827642	0.102333	0.0345007	9395167	0.965499	0.990364	tissue	plasma	Exo-Quick kit (SBI)	colorectal cancer	SRP061240	SRS994042	GSM1825121
SRX1099360	GSE71008	9085643	104740	9190383	1204844	12295859	1900632	1279	2526459	6517	154.3	1434906	35500	3267	4.96934e+06	106173	9082313	0.278174	0.000717548	1.69891e-05	0.157989	0.0039087	0.00035971	0.547144	0.0116901	9085643	104740	1204844	410258	1488315	12293800	9600641	0.780934	0.121062	0.0427324	9190383	0.957268	0.988603	tissue	plasma	Exo-Quick kit (SBI)	colorectal cancer	SRP061240	SRS994041	GSM1825122
SRX1099361	GSE71008	9179092	99789	9278881	775919	11301269	1246469	1380	2684991	5619	103.8	1208628	32536	2685	5.13096e+06	109985	9.17551e+06	0.292626	0.000612391	1.13127e-05	0.131723	0.00354596	0.000292627	0.559202	0.0119868	9179092	99789	775919	160462	1083772	11299034	9439343	0.835412	0.0959172	0.0169993	9278881	0.983001	0.989246	tissue	plasma	Exo-Quick kit (SBI)	colorectal cancer	SRP061240	SRS994040	GSM1825123
SRX1099362	GSE71008	5611846	97440	5709286	1031816	7702821	961719	1716	2201730	6449	161.2	1099679	57358	3046	2.15405e+06	86754	5.60923e+06	0.392519	0.00114971	2.87383e-05	0.196048	0.0102256	0.000543033	0.384019	0.0154663	5611846	97440	1031816	258884	699985	7699971	5968170	0.77509	0.0909075	0.0433775	5709286	0.956623	0.982933	tissue	plasma	Exo-Quick kit (SBI)	ctrl	SRP061240	SRS994039	GSM1825124
SRX1099363	GSE71008	7445545	110102	7555647	1118825	9906382	1231910	1670	3018265	7341	333.5	1288185	63511	3322	2.92698e+06	134732	7.44267e+06	0.405535	0.00098634	4.48092e-05	0.173081	0.00853336	0.000446345	0.39327	0.0181026	7445545	110102	1118825	424290	804934	9903696	7979937	0.805753	0.0812761	0.0531696	7555647	0.94683	0.985428	tissue	plasma	Exo-Quick kit (SBI)	ctrl	SRP061240	SRS994038	GSM1825125
SRX1099364	GSE71008	5735520	83356	5818876	1040981	8003269	1143412	1202	2202645	5758	256.2	1041132	35991	2467	2.32853e+06	116601	5.73338e+06	0.384179	0.00100429	4.46857e-05	0.181591	0.00627744	0.000430287	0.406136	0.0203372	5735520	83356	1040981	353197	788286	8001340	6172073	0.77138	0.0985192	0.057225	5818876	0.942775	0.985675	tissue	plasma	Exo-Quick kit (SBI)	ctrl	SRP061240	SRS994037	GSM1825126
SRX1099365	GSE71008	7866974	102231	7969205	929671	10249742	1350866	1510	2595156	5405	110.9	1192917	26723	3078	3.91778e+06	122406	7.86358e+06	0.330022	0.000687346	1.4103e-05	0.151702	0.00339833	0.000391425	0.498219	0.0155662	7866974	102231	929671	510641	838055	10247572	8479846	0.827498	0.0817808	0.0602182	7969205	0.939782	0.987172	tissue	plasma	Exo-Quick kit (SBI)	ctrl	SRP061240	SRS994036	GSM1825127
SRX1099366	GSE71008	8095873	118399	8214272	829373	10861415	1817770	2324	2102162	5195	131.5	1046783	31195	2768	4.76961e+06	133290	8.09113e+06	0.259811	0.000642061	1.62524e-05	0.129374	0.00385546	0.000342103	0.589486	0.0164736	8095873	118399	829373	302023	1512141	10857809	8516295	0.784347	0.139268	0.0354641	8214272	0.964536	0.985586	tissue	plasma	Exo-Quick kit (SBI)	ctrl	SRP061240	SRS994035	GSM1825128
SRX1099367	GSE71008	8863760	111091	8974851	1104040	11637365	1558474	1482	2706670	7282	110.1	1445445	44066	3156	4.54002e+06	113318	8.86007e+06	0.305491	0.00082189	1.24265e-05	0.163141	0.00497355	0.000356205	0.512414	0.0127897	8863760	111091	1104040	381009	1175061	11634961	9355860	0.804116	0.100994	0.0407241	8974851	0.959276	0.987622	tissue	plasma	Exo-Quick kit (SBI)	ctrl	SRP061240	SRS994034	GSM1825129
SRX1099368	GSE71008	9384772	95428	9480200	641794	11516518	1394524	1788	2862903	5235	136.5	1158642	31130	3454	5.1654e+06	152756	9.37965e+06	0.305225	0.000558123	1.45528e-05	0.123527	0.00331889	0.000368244	0.550702	0.0162859	9384772	95428	641794	311191	1081189	11514374	9791391	0.850362	0.0938991	0.0317821	9480200	0.968218	0.989934	tissue	plasma	Exo-Quick kit (SBI)	ctrl	SRP061240	SRS994033	GSM1825130
SRX1099369	GSE71008	9438839	100217	9539056	901436	11785116	1344624	1293	3178231	6964	231.4	1386322	42479	2999	4666565	151602	9.43539e+06	0.336841	0.000738072	2.45247e-05	0.146928	0.00450209	0.000317846	0.494581	0.0160674	9438839	100217	901436	324185	1018417	11783094	9863241	0.837067	0.0864304	0.032868	9539056	0.967132	0.989494	tissue	plasma	Exo-Quick kit (SBI)	ctrl	SRP061240	SRS994031	GSM1825131
SRX1099370	GSE71008	7229450	91941	7321391	1422739	9898148	1154018	1040	3480333	8231	157	1369739	67862	3697	2.18977e+06	107828	7.22762e+06	0.481532	0.00113883	2.17222e-05	0.189515	0.00938926	0.00051151	0.302973	0.0149189	7229450	91941	1422739	397631	754304	9896065	7719022	0.780009	0.0762226	0.0515131	7321391	0.948487	0.987442	tissue	plasma	Exo-Quick kit (SBI)	prostate cancer	SRP061240	SRS994032	GSM1825132
SRX1099371	GSE71008	4453515	71847	4525362	1410210	7873862	1938290	1291	1869660	5241	103.5	910849	47629	2959	1.50204e+06	112726	4.45121e+06	0.420034	0.00117743	2.32521e-05	0.20463	0.0107002	0.000664763	0.337446	0.0253248	4453515	71847	1410210	798418	1138242	7872232	5323780	0.676273	0.144589	0.149972	4525362	0.850028	0.984123	tissue	plasma	Exo-Quick kit (SBI)	prostate cancer	SRP061240	SRS994030	GSM1825133
SRX1099372	GSE71008	8028427	91786	8120213	1083811	10530111	1326087	1123	3848622	7333	156.8	1287169	41255	3100	2730215	108323	8.02617e+06	0.479509	0.000913636	1.95361e-05	0.160371	0.00514006	0.000386236	0.340164	0.0134962	8028427	91786	1083811	248925	1075318	10528267	8369138	0.794921	0.102136	0.0297432	8120213	0.970257	0.988697	tissue	plasma	Exo-Quick kit (SBI)	prostate cancer	SRP061240	SRS994028	GSM1825134
SRX1099373	GSE71008	9614255	102768	9717023	1242377	12618998	1659598	1838	3517072	6746	248.6	1320711	34893	3314	4563719	163310	9.61001e+06	0.36598	0.000701976	2.58688e-05	0.137431	0.0036309	0.000344849	0.474892	0.0169937	9614255	102768	1242377	662987	994660	12617047	10380010	0.822697	0.0788346	0.0638715	9717023	0.936128	0.989424	tissue	plasma	Exo-Quick kit (SBI)	prostate cancer	SRP061240	SRS993912	GSM1825135
SRX1099374	GSE71008	8964460	102265	9066725	830477	11806599	1909397	1581	2375426	5285	163.8	1188825	29190	2758	5.19731e+06	161341	8.9603e+06	0.265106	0.000589824	1.82806e-05	0.132677	0.0032577	0.000307802	0.580038	0.0180062	8964460	102265	830477	394226	1513198	11804626	9460951	0.801461	0.128187	0.0416687	9066725	0.958331	0.988721	tissue	plasma	Exo-Quick kit (SBI)	prostate cancer	SRP061240	SRS993911	GSM1825136
SRX1099375	GSE71008	8939729	95164	9034893	967586	11481343	1478864	1170	2510700	6232	124.5	1307931	35833	2859	4.9627e+06	109390	8935768	0.280972	0.000697422	1.39328e-05	0.14637	0.00401006	0.00031995	0.555375	0.0122418	8939729	95164	967586	369497	1107658	11479634	9404390	0.819224	0.096489	0.0392898	9034893	0.96071	0.989467	tissue	plasma	Exo-Quick kit (SBI)	prostate cancer	SRP061240	SRS993910	GSM1825137
SRX1099376	GSE71008	9080969	85059	9166028	844027	11381154	1371099	954	2479484	5333	96.4	1125246	27737	2671	5.33822e+06	99339	9.07812e+06	0.273127	0.000587456	1.06189e-05	0.123951	0.00305537	0.000294224	0.588031	0.0109427	9080969	85059	844027	303809	1065785	11379649	9469837	0.832173	0.0936571	0.0320818	9166028	0.967918	0.99072	tissue	plasma	Exo-Quick kit (SBI)	prostate cancer	SRP061240	SRS993909	GSM1825138
SRX1099377	GSE71008	6702438	65448	6767886	836555	8684052	1079611	917	2508568	4587	78.5	910488	35628	2216	3153799	84458	6.69982e+06	0.374423	0.000684645	1.17167e-05	0.135897	0.00531775	0.000330755	0.470729	0.012606	6702438	65448	836555	254883	823363	8682687	7022769	0.808824	0.0948281	0.0362938	6767886	0.963706	0.99033	tissue	plasma	Exo-Quick kit (SBI)	prostate cancer	SRP061240	SRS993908	GSM1825139
SRX1099378	GSE71008	9247530	142607	9390137	1482380	12388164	1515647	2541	3711021	9736	245.5	1640704	81590	4374	3623199	172553	9.24342e+06	0.401477	0.00105329	2.65594e-05	0.1775	0.00882682	0.000473201	0.391976	0.0186677	9247530	142607	1482380	442718	1069388	12384623	9832855	0.793957	0.086348	0.0450244	9390137	0.954976	0.984813	tissue	plasma	Exo-Quick kit (SBI)	colorectal cancer	SRP061240	SRS993907	GSM1825140
SRX1099379	GSE71008	7211257	91357	7302614	1467758	10459449	1689077	1167	3391146	8122	430.1	1244733	74292	3539	2.31272e+06	174370	7.20936e+06	0.470381	0.00112659	5.96586e-05	0.172655	0.0103049	0.00049089	0.320795	0.0241866	7211257	91357	1467758	635725	1051511	10457608	7938339	0.759097	0.10055	0.0800829	7302614	0.919917	0.98749	tissue	plasma	Exo-Quick kit (SBI)	colorectal cancer	SRP061240	SRS993906	GSM1825141
SRX1099380	GSE71008	6921398	117647	7039045	957654	9200081	1203382	2704	3207637	6051	372	1050419	38358	3438	2.44914e+06	162187	6.9176e+06	0.463692	0.000874725	5.37759e-05	0.151847	0.00554499	0.000496993	0.354044	0.0234456	6921398	117647	957654	364467	835186	9196352	7403512	0.805049	0.0908171	0.0492289	7039045	0.950771	0.983287	tissue	plasma	Exo-Quick kit (SBI)	colorectal cancer	SRP061240	SRS993905	GSM1825142
SRX1099381	GSE71008	7618861	120617	7739478	1354841	10368789	1274470	1495	2933094	9258	222.8	1583550	51933	3251	2.90351e+06	131293	7.61611e+06	0.385117	0.00121558	2.92538e-05	0.207921	0.00681883	0.000426858	0.381233	0.0172388	7618861	120617	1354841	273884	997937	10366140	8013362	0.773032	0.0962689	0.0341784	7739478	0.965822	0.984415	tissue	plasma	Exo-Quick kit (SBI)	colorectal cancer	SRP061240	SRS993904	GSM1825143
SRX1099382	GSE71008	8082120	100804	8182924	688697	10192094	1320473	1476	1925213	5375	83.6	1177324	31709	2537	4.84736e+06	87455	8.07706e+06	0.238356	0.000665465	1.03503e-05	0.145761	0.00392581	0.000314099	0.60014	0.0108276	8082120	100804	688697	266366	1052025	10190012	8449290	0.829174	0.103241	0.0315253	8182924	0.968475	0.987681	tissue	plasma	Exo-Quick kit (SBI)	colorectal cancer	SRP061240	SRS994029	GSM1825144
SRX1099383	GSE71008	9246024	103524	9349548	854226	11566535	1362761	1155	2487078	6675	197.3	1321065	36420	2768	5.22324e+06	164239	9.24169e+06	0.269115	0.000722271	2.13489e-05	0.142946	0.00394084	0.000299512	0.565183	0.0177715	9246024	103524	854226	344057	1017032	11564863	9693605	0.838195	0.0879416	0.0354932	9349548	0.964507	0.988927	tissue	plasma	Exo-Quick kit (SBI)	colorectal cancer	SRP061240	SRS994027	GSM1825145
SRX1099384	GSE71008	7653638	95240	7748878	1177900	10153414	1226636	1308	2599618	6171	172.6	1223263	35136	3285	3.65387e+06	129301	7.65081e+06	0.339783	0.000806581	2.25597e-05	0.159887	0.00459245	0.000429366	0.477579	0.0169003	7653638	95240	1177900	350746	873960	10151484	8099624	0.797876	0.0860918	0.043304	7748878	0.956696	0.987709	tissue	plasma	Exo-Quick kit (SBI)	colorectal cancer	SRP061240	SRS994026	GSM1825146
SRX1099385	GSE71008	9063711	90918	9154629	719858	10862242	987755	1201	3312531	6328	161.6	1175729	38519	3206	4.40191e+06	122349	9.06073e+06	0.365592	0.000698398	1.78352e-05	0.129761	0.0042512	0.000353835	0.485823	0.0135032	9063711	90918	719858	136319	849704	10860510	9290948	0.85548	0.0782379	0.0146722	9154629	0.985328	0.990069	tissue	plasma	Exo-Quick kit (SBI)	colorectal cancer	SRP061240	SRS994025	GSM1825147
SRX1099386	GSE71008	7698307	122638	7820945	1177072	10478885	1480868	1555	2707973	8024	160.1	1504558	61200	3288	3.27626e+06	133774	7.69523e+06	0.351903	0.00104272	2.08051e-05	0.195518	0.00795298	0.000427278	0.425751	0.017384	7698307	122638	1177072	529666	948370	10476053	8350611	0.797114	0.0905274	0.0634284	7820945	0.936572	0.984319	tissue	plasma	Exo-Quick kit (SBI)	ctrl	SRP061240	SRS994024	GSM1825148
SRX1099387	GSE71008	7862306	110144	7972450	1069254	10341900	1300196	1651	3400728	7329	314.6	1362407	64197	3410	2.83474e+06	186084	7.85921e+06	0.432706	0.000932536	4.00295e-05	0.173352	0.00816838	0.000433886	0.36069	0.0236772	7862306	110144	1069254	404723	893085	10339512	8377173	0.81021	0.0863759	0.0483126	7972450	0.951687	0.986184	tissue	plasma	Exo-Quick kit (SBI)	ctrl	SRP061240	SRS994023	GSM1825149
SRX1099388	GSE71008	7148159	101486	7249645	1332049	10300040	1718346	1112	2183604	6773	199.5	1322522	35881	2892	3.46796e+06	125446	7.14528e+06	0.305601	0.000947899	2.79205e-05	0.18509	0.00502164	0.000404743	0.48535	0.0175565	7148159	101486	1332049	571941	1144583	10298218	7821586	0.759509	0.111144	0.0731234	7249645	0.926877	0.986001	tissue	plasma	Exo-Quick kit (SBI)	ctrl	SRP061240	SRS994022	GSM1825150
SRX1099389	GSE71008	7977137	106256	8083393	1167400	10751453	1500660	1573	2922507	6878	501.1	1287283	37829	3240	3.41235e+06	303583	7.97417e+06	0.366497	0.000862535	6.28404e-05	0.161432	0.00474394	0.000406312	0.427925	0.0380708	7977137	106256	1167400	540524	957939	10749256	8623917	0.80228	0.0891168	0.0626773	8083393	0.937323	0.986855	tissue	plasma	Exo-Quick kit (SBI)	ctrl	SRP061240	SRS994021	GSM1825151
SRX1099390	GSE71008	8262160	95781	8357941	863041	10547050	1326068	1667	3000547	4482	110.8	914931	28455	2323	4.19083e+06	115988	8.25767e+06	0.363365	0.000542768	1.34178e-05	0.110798	0.00344589	0.000281314	0.507508	0.0140461	8262160	95781	863041	403169	920812	10544963	8761110	0.830834	0.0873224	0.046018	8357941	0.953982	0.98854	tissue	plasma	Exo-Quick kit (SBI)	ctrl	SRP061240	SRS994020	GSM1825152
SRX1099391	GSE71008	8079738	141659	8221397	861203	10491178	1408578	2207	1754062	7890	290.8	1726083	66771	4558	4.37155e+06	143280	8074480	0.217235	0.000977153	3.60147e-05	0.21377	0.00826939	0.000564495	0.541403	0.0177448	8079738	141659	861203	275257	1129967	10487824	8496654	0.810145	0.107741	0.0323959	8221397	0.967604	0.982769	tissue	plasma	Exo-Quick kit (SBI)	ctrl	SRP061240	SRS994019	GSM1825153
SRX1099392	GSE71008	6973186	102368	7075554	1245792	9479370	1158024	1772	3324535	5404	148	1086184	44670	3055	2395682	110403	6970081	0.476972	0.000775314	2.12336e-05	0.155835	0.00640882	0.000438302	0.343709	0.0158396	6973186	102368	1245792	343314	811945	9476605	7418868	0.782861	0.0856789	0.0462758	7075554	0.953724	0.985532	tissue	plasma	Exo-Quick kit (SBI)	ctrl	SRP061240	SRS994018	GSM1825154
SRX1099393	GSE71008	7629379	82937	7712316	747875	9689948	1229757	1396	2730965	4518	103.8	921005	30326	2169	3.82758e+06	109280	7.62595e+06	0.358115	0.000592451	1.36114e-05	0.120773	0.00397669	0.000284424	0.501916	0.01433	7629379	82937	747875	315281	912404	9687876	8027597	0.828623	0.09418	0.0392746	7712316	0.960725	0.989246	tissue	plasma	Exo-Quick kit (SBI)	ctrl	SRP061240	SRS994017	GSM1825155
SRX1099394	GSE71008	3468926	35780	3504706	336451	4368382	527225	440	937185	2268	70.2	420470	12527	1038	2.05359e+06	40370	3.46752e+06	0.270275	0.000654069	2.0245e-05	0.121259	0.00361267	0.000299349	0.592237	0.0116423	3468926	35780	336451	118966	407617	4367740	3623672	0.829645	0.0933245	0.0328302	3504706	0.96717	0.989791	tissue	plasma	Exo-Quick kit (SBI)	pancreatic cancer	SRP061240	SRS994016	GSM1825156
SRX1099395	GSE71008	6474849	74491	6549340	1244254	8873709	1080115	914	3185125	6400	133.5	1055444	50334	2937	2079818	93016	6.47321e+06	0.492047	0.000988691	2.06235e-05	0.163048	0.00777574	0.000453716	0.321296	0.0143694	6474849	74491	1244254	392409	686333	8872336	6941749	0.782404	0.0773565	0.0565288	6549340	0.943471	0.988626	tissue	plasma	Exo-Quick kit (SBI)	prostate cancer	SRP061240	SRS994015	GSM1825157
SRX1099396	GSE71008	6707906	97688	6805594	1136415	10235876	2293867	1086	2525244	6214	146.2	1291654	48973	2787	2.72941e+06	100741	6.70517e+06	0.376611	0.000926747	2.18041e-05	0.192635	0.00730376	0.000415649	0.407061	0.0150244	6707906	97688	1136415	777578	1514888	10234475	7583172	0.740944	0.148018	0.10254	6805594	0.89746	0.985646	tissue	plasma	Exo-Quick kit (SBI)	prostate cancer	SRP061240	SRS994013	GSM1825158
SRX1099397	GSE71008	8572251	107413	8679664	1064935	10896238	1151639	1167	3473352	8367	198.2	1463812	41062	3592	3.45288e+06	126751	8.57001e+06	0.405291	0.000976312	2.31272e-05	0.170806	0.00479136	0.000419136	0.402902	0.0147901	8572251	107413	1064935	230864	918671	10894134	8910528	0.81792	0.0843271	0.0259091	8679664	0.974091	0.987625	tissue	plasma	Exo-Quick kit (SBI)	prostate cancer	SRP061240	SRS994014	GSM1825159
SRX1099398	GSE71008	9080726	87241	9167967	1018642	11563675	1377066	1069	3157537	5531	275.3	947922	42176	2470	4.63702e+06	285524	9.07846e+06	0.347805	0.000609245	3.03245e-05	0.104414	0.00464572	0.000272073	0.510772	0.0314507	9080726	87241	1018642	502515	871455	11560579	9670482	0.836505	0.0753816	0.0519638	9167967	0.948036	0.990484	tissue	plasma	Exo-Quick kit (SBI)	prostate cancer	SRP061240	SRS994012	GSM1825160
SRX1099399	GSE71008	7771933	79714	7851647	812673	9864829	1200509	1069	2367721	4671	82.4	1009315	28407	2245	4.2559e+06	100099	7.76844e+06	0.304787	0.000601279	1.0607e-05	0.129925	0.00365672	0.00028899	0.547845	0.0128853	7771933	79714	812673	304855	894425	9863600	8156502	0.82693	0.0906794	0.0373757	7851647	0.962624	0.989847	tissue	plasma	Exo-Quick kit (SBI)	prostate cancer	SRP061240	SRS994011	GSM1825161
SRX1099400	GSE71008	8751951	91349	8843300	1024126	11250291	1382865	1122	3299858	6198	99.7	1185941	37854	2938	4.10836e+06	107741	8.74899e+06	0.37717	0.000708424	1.13956e-05	0.135552	0.00432667	0.00033581	0.469581	0.0123147	8751951	91349	1024126	385825	995426	11248677	9229125	0.820463	0.0884927	0.0418052	8843300	0.958195	0.98967	tissue	plasma	Exo-Quick kit (SBI)	prostate cancer	SRP061240	SRS994010	GSM1825162
SRX1099401	GSE71008	9102692	84169	9186861	843493	11248836	1218482	908	2679123	5215	78.4	1039335	26912	2538	5.25472e+06	91996	9.09992e+06	0.294412	0.000573082	8.61546e-06	0.114214	0.00295739	0.000278904	0.577447	0.0101095	9102692	84169	843493	276821	940190	11247365	9463682	0.841413	0.083592	0.0292509	9186861	0.970749	0.990838	tissue	plasma	Exo-Quick kit (SBI)	prostate cancer	SRP061240	SRS994009	GSM1825163
SRX1099402	GSE71008	7058791	163629	7222420	1330912	9672621	1119289	3674	3252467	7875	201.6	1288409	80682	3949	2.22978e+06	190688	7.05406e+06	0.461078	0.00111638	2.85793e-05	0.182648	0.0114377	0.00055982	0.3161	0.0270324	7058791	163629	1330912	406371	706420	9666123	7628791	0.78923	0.073082	0.0532681	7222420	0.946732	0.977344	tissue	plasma	Exo-Quick kit (SBI)	colorectal cancer	SRP061240	SRS994007	GSM1825164
SRX1099403	GSE71008	6434307	122729	6557036	1494266	9751213	1699911	3135	3769140	6084	896.8	803584	65816	2807	1.58157e+06	200622	6.43052e+06	0.586133	0.000946113	0.00013946	0.124964	0.0102349	0.000436512	0.245948	0.0311984	6434307	122729	1494266	817001	878333	9746636	7374037	0.756573	0.0901165	0.110794	6557036	0.889206	0.981283	tissue	plasma	Exo-Quick kit (SBI)	colorectal cancer	SRP061240	SRS994008	GSM1825165
SRX1099404	GSE71008	5622053	75988	5698041	1086980	7682588	897567	832	2241807	6422	93.1	1098847	36817	2455	2.12502e+06	108927	5.62039e+06	0.39887	0.00114262	1.65647e-05	0.195511	0.00655061	0.000436802	0.378092	0.0193807	5622053	75988	1086980	296475	599592	7681088	5994516	0.780425	0.0780608	0.0494577	5698041	0.950542	0.986664	tissue	plasma	Exo-Quick kit (SBI)	colorectal cancer	SRP061240	SRS994006	GSM1825166
SRX1099405	GSE71008	8745677	201999	8947676	946287	10926459	1032496	5283	3928657	7148	776.9	1141977	49204	3452	3.31067e+06	297030	8.73892e+06	0.449559	0.00081795	8.89012e-05	0.130677	0.00563045	0.000395015	0.378842	0.0339893	8745677	201999	946287	261456	763318	10918737	9209132	0.843425	0.069909	0.0283909	8947676	0.971609	0.977424	tissue	plasma	Exo-Quick kit (SBI)	colorectal cancer	SRP061240	SRS994005	GSM1825167
SRX1099406	GSE71008	9562029	92249	9654278	806954	11857617	1396385	1679	3168741	5447	177.4	1111963	37248	2768	5.04465e+06	186072	9.55707e+06	0.33156	0.000569945	1.85622e-05	0.11635	0.00389743	0.000289629	0.527845	0.0194696	9562029	92249	806954	330312	1063903	11855447	9984590	0.842194	0.0897396	0.0330822	9654278	0.966918	0.990445	tissue	plasma	Exo-Quick kit (SBI)	colorectal cancer	SRP061240	SRS994004	GSM1825168
SRX1099407	GSE71008	7142406	76981	7219387	1158784	9718821	1340650	934	2760809	5815	140.3	1061270	37858	2528	3.16066e+06	110807	7.13989e+06	0.386674	0.000814438	1.96502e-05	0.14864	0.00530232	0.000354067	0.442677	0.0155194	7142406	76981	1158784	424124	914999	9717294	7643511	0.786588	0.0941619	0.0554881	7219387	0.944512	0.989337	tissue	plasma	Exo-Quick kit (SBI)	colorectal cancer	SRP061240	SRS994003	GSM1825169
SRX1099408	GSE71008	8656306	80166	8736472	799779	10778481	1242230	1215	2519389	4447	148.2	991902	26770	2368	5.00187e+06	105664	8.65256e+06	0.291173	0.000513952	1.71279e-05	0.114637	0.00309388	0.000273676	0.57808	0.0122119	8656306	80166	799779	357088	883567	10776906	9093560	0.843801	0.0819871	0.0392682	8736472	0.960732	0.990824	tissue	plasma	Exo-Quick kit (SBI)	colorectal cancer	SRP061240	SRS994001	GSM1825170
SRX1099409	GSE71008	8454390	79239	8533629	605830	10157522	1018063	1126	2756240	5297	222.1	1004541	32846	2538	4.51011e+06	139727	8.45152e+06	0.326123	0.000626751	2.62793e-05	0.118859	0.0038864	0.000300301	0.533645	0.0165328	8454390	79239	605830	119581	896910	10155950	8653210	0.852034	0.0883137	0.0138193	8533629	0.986181	0.990715	tissue	plasma	Exo-Quick kit (SBI)	colorectal cancer	SRP061240	SRS994002	GSM1825171
SRX1099410	GSE71008	6033576	122977	6156553	1311206	8510298	1042539	2754	2712602	7584	130.1	1196912	67245	3650	1931783	110119	6.03003e+06	0.449849	0.00125771	2.15754e-05	0.198492	0.0111517	0.000605304	0.320361	0.0182618	6033576	122977	1311206	316224	722149	8506132	6472777	0.760954	0.0848975	0.0488545	6156553	0.951146	0.980025	tissue	plasma	Exo-Quick kit (SBI)	ctrl	SRP061240	SRS993999	GSM1825172
SRX1099411	GSE71008	8634415	120428	8754843	1151039	11105405	1199523	1638	3759798	8951	369.7	1530682	80629	3992	3.06034e+06	186705	8.63147e+06	0.435592	0.00103702	4.28317e-05	0.177337	0.00934129	0.000462494	0.354556	0.0216307	8634415	120428	1151039	373824	822784	11102490	9128667	0.822218	0.0741081	0.0409506	8754843	0.959049	0.986244	tissue	plasma	Exo-Quick kit (SBI)	ctrl	SRP061240	SRS994000	GSM1825173
SRX1099412	GSE71008	6798338	94864	6893202	1080509	8982659	1008948	1633	2948438	5924	213.7	1056613	33108	2804	2.59279e+06	155874	6.79577e+06	0.433864	0.000871719	3.14461e-05	0.155481	0.00487186	0.00041261	0.38153	0.0229369	6798338	94864	1080509	343502	662851	8980064	7236704	0.805863	0.0738136	0.0474666	6893202	0.952533	0.986238	tissue	plasma	Exo-Quick kit (SBI)	ctrl	SRP061240	SRS993998	GSM1825174
SRX1099413	GSE71008	6868256	88968	6957224	1463221	9713070	1292625	957	2894422	7539	181.4	1300537	42056	2762	2.49542e+06	123483	6.8664e+06	0.421534	0.00109795	2.64185e-05	0.189406	0.0061249	0.000402248	0.363425	0.0179837	6868256	88968	1463221	514445	776545	9711435	7471669	0.769368	0.0799619	0.0688528	6957224	0.931147	0.987212	tissue	plasma	Exo-Quick kit (SBI)	ctrl	SRP061240	SRS993997	GSM1825175
SRX1099414	GSE71008	8510396	91068	8601464	746186	10723239	1375589	1503	2311534	4857	84.6	1036864	28535	2344	5.02631e+06	94794	8.50532e+06	0.271775	0.000571054	9.94671e-06	0.121908	0.00335496	0.000275592	0.590961	0.0111453	8510396	91068	746186	330873	1042923	10721446	8932337	0.833128	0.0972745	0.0370422	8601464	0.962958	0.989413	tissue	plasma	Exo-Quick kit (SBI)	ctrl	SRP061240	SRS993996	GSM1825176
SRX1099415	GSE71008	7280955	92174	7373129	995883	9641986	1272974	1310	1939297	6083	112.6	1242464	38142	2526	3.95526e+06	93279	7.27716e+06	0.266491	0.000835903	1.54731e-05	0.170735	0.00524133	0.000347113	0.543517	0.012818	7280955	92174	995883	372633	898358	9640003	7745762	0.803502	0.0931906	0.048108	7373129	0.951892	0.987499	tissue	plasma	Exo-Quick kit (SBI)	ctrl	SRP061240	SRS993994	GSM1825177
SRX1099416	GSE71008	8984987	115072	9100059	1100959	11453489	1252471	1777	2896625	7925	220.7	1620999	61533	4876	4.2672e+06	121095	8980472	0.322547	0.00088247	2.45755e-05	0.180503	0.00685187	0.000542956	0.475164	0.0134843	8984987	115072	1100959	323465	926377	11450860	9423524	0.822953	0.0809002	0.0343253	9100059	0.965675	0.987355	tissue	plasma	Exo-Quick kit (SBI)	ctrl	SRP061240	SRS993995	GSM1825178
SRX1099417	GSE71008	9157387	86880	9244267	626000	10878310	1008043	1122	2851872	5849	146.7	1187393	37541	2510	4.93297e+06	135738	9.15402e+06	0.311543	0.000638954	1.60257e-05	0.129713	0.00410104	0.000274196	0.538886	0.0148282	9157387	86880	626000	128588	877740	10876595	9372855	0.861745	0.0806999	0.0137192	9244267	0.986281	0.990602	tissue	plasma	Exo-Quick kit (SBI)	ctrl	SRP061240	SRS993993	GSM1825179
SRX1099418	GSE71008	3054357	28605	3082962	250135	3725773	392676	449	900849	1713	65	343508	12121	878	1.74468e+06	49312	3.05313e+06	0.295058	0.000561064	2.12896e-05	0.11251	0.00397002	0.000287574	0.571441	0.0161513	3054357	28605	250135	118492	273502	3725091	3201454	0.85943	0.0734216	0.0370119	3082962	0.962988	0.990722	tissue	plasma	Exo-Quick kit (SBI)	pancreatic cancer	SRP061240	SRS993992	GSM1825180
SRX1099419	GSE71008	6434283	74277	6508560	1244956	8797409	1043893	1265	3221504	6637	224.1	1033955	52800	2841	1.95688e+06	157411	6.43226e+06	0.500836	0.00103183	3.484e-05	0.160745	0.00820863	0.00044168	0.30423	0.0244721	6434283	74277	1244956	365489	676426	8795431	6874049	0.781548	0.0769065	0.0531694	6508560	0.946831	0.988588	tissue	plasma	Exo-Quick kit (SBI)	prostate cancer	SRP061240	SRS993991	GSM1825181
SRX1099420	GSE71008	6571577	79210	6650787	1112633	9232365	1468945	1096	2932199	6069	207.3	1031754	50312	2542	2420621	125679	6.56938e+06	0.446343	0.000923831	3.15555e-05	0.157055	0.00765856	0.000386947	0.36847	0.019131	6571577	79210	1112633	596583	870714	9230717	7247370	0.785136	0.0943279	0.0823172	6650787	0.917683	0.98809	tissue	plasma	Exo-Quick kit (SBI)	prostate cancer	SRP061240	SRS993990	GSM1825182
SRX1099421	GSE71008	8432974	113076	8546050	1299747	11057785	1211988	1142	3441867	8855	128.7	1607929	44183	3549	3.20845e+06	115629	8.43059e+06	0.408259	0.00105034	1.52658e-05	0.190726	0.00524079	0.000420967	0.380573	0.0137154	8432974	113076	1299747	254002	955611	11055410	8800052	0.795995	0.0864383	0.0288637	8546050	0.971136	0.986769	tissue	plasma	Exo-Quick kit (SBI)	prostate cancer	SRP061240	SRS993913	GSM1825183
SRX1099422	GSE71008	7094298	81848	7176146	1165098	9487445	1146201	900	2473030	6252	258.1	1106007	33454	2314	3.33446e+06	136436	7.09221e+06	0.348697	0.000881531	3.6392e-05	0.155947	0.00471701	0.000326273	0.470158	0.0192374	7094298	81848	1165098	450621	693775	9485640	7626767	0.804033	0.0731395	0.0590841	7176146	0.940916	0.988594	tissue	plasma	Exo-Quick kit (SBI)	prostate cancer	SRP061240	SRS993989	GSM1825184
SRX1099423	GSE71008	8492420	88642	8581062	822471	10713986	1310453	1081	2089008	5119	98.2	1119378	25626	2288	5.13695e+06	110380	8.48885e+06	0.246088	0.000603026	1.15681e-05	0.131864	0.00301878	0.00026953	0.605141	0.0130029	8492420	88642	822471	349428	959433	10712394	8930490	0.83366	0.0895629	0.0391275	8581062	0.960872	0.98967	tissue	plasma	Exo-Quick kit (SBI)	prostate cancer	SRP061240	SRS993988	GSM1825185
SRX1099424	GSE71008	7198610	75901	7274511	852627	9411777	1284639	911	2199230	5112	106.5	1086721	29906	2177	3785253	87054	7.19556e+06	0.305637	0.000710438	1.48008e-05	0.151027	0.00415617	0.000302548	0.526054	0.0120983	7198610	75901	852627	352813	930527	9410478	7627324	0.810514	0.098882	0.0462565	7274511	0.953744	0.989566	tissue	plasma	Exo-Quick kit (SBI)	prostate cancer	SRP061240	SRS993987	GSM1825186
SRX1099425	GSE71008	9968422	109569	10077991	631636	12017595	1307968	2071	2527782	4587	216	1080682	26006	2669	6062567	259283	9963792	0.253697	0.000460367	2.16785e-05	0.108461	0.00261005	0.00026787	0.60846	0.0260225	9968422	109569	631636	330125	975012	12014764	10408116	0.866277	0.0811512	0.031718	10077991	0.968282	0.989128	tissue	plasma	Exo-Quick kit (SBI)	prostate cancer	SRP061240	SRS993986	GSM1825187
SRX1099426	GSE71008	9812491	162985	9975476	1325681	12935016	1633859	2287	2897376	9127	161.9	1874595	52794	3546	4.82405e+06	146138	9.80779e+06	0.295416	0.000930587	1.65073e-05	0.191133	0.00538287	0.00036155	0.491859	0.0149002	9812491	162985	1325681	603478	1026572	12931207	10578954	0.818095	0.0793872	0.0570451	9975476	0.942955	0.983661	tissue	plasma	Exo-Quick kit (SBI)	colorectal cancer	SRP061240	SRS993985	GSM1825188
SRX1099427	GSE71008	7241744	94516	7336260	1555991	10041138	1148887	1131	3419683	9110	155.9	1438145	83004	3737	2.1774e+06	108589	7.23982e+06	0.472344	0.00125832	2.15337e-05	0.198644	0.0114649	0.000516173	0.300753	0.0149989	7241744	94516	1555991	370646	776173	10039070	7706906	0.767691	0.0773152	0.0480927	7336260	0.951907	0.987117	tissue	plasma	Exo-Quick kit (SBI)	colorectal cancer	SRP061240	SRS993984	GSM1825189
SRX1099428	GSE71008	5492614	73570	5566184	1440881	8435337	1428272	1402	3279176	6426	194	878296	68348	3154	1.15819e+06	97143	5.49093e+06	0.597199	0.00117029	3.5331e-05	0.159954	0.0124474	0.000574402	0.210928	0.0176915	5492614	73570	1440881	528346	897663	8433074	6094530	0.722694	0.106446	0.0866918	5566184	0.913308	0.986783	tissue	plasma	Exo-Quick kit (SBI)	colorectal cancer	SRP061240	SRS993983	GSM1825190
SRX1099429	GSE71008	4092838	107551	4200389	1327149	6722318	1194780	2080	1786284	5207	284.6	811720	29253	2219	1365437	89916	4.09032e+06	0.43671	0.00127301	6.95789e-05	0.198449	0.00715176	0.0005425	0.333822	0.0219826	4092838	107551	1327149	401652	788932	6718122	4602041	0.685019	0.117433	0.0872769	4200389	0.912723	0.974395	tissue	plasma	Exo-Quick kit (SBI)	colorectal cancer	SRP061240	SRS993982	GSM1825191
SRX1099430	GSE71008	9394937	163384	9558321	1043390	11848083	1246372	2584	2768054	8594	165.7	1774000	50355	3471	4.64632e+06	139041	9.39e+06	0.294787	0.000915229	1.76464e-05	0.188924	0.00536262	0.000369648	0.494816	0.0148073	9394937	163384	1043390	279269	962929	11843909	9837590	0.830603	0.0813016	0.0283879	9558321	0.971612	0.982907	tissue	plasma	Exo-Quick kit (SBI)	colorectal cancer	SRP061240	SRS993981	GSM1825192
SRX1099431	GSE71008	7811706	103597	7915303	1146483	10758689	1696903	1447	2149840	6741	220.1	1417058	38984	3038	4.06521e+06	126496	7.80759e+06	0.275353	0.000863391	2.81905e-05	0.181497	0.00499309	0.000389109	0.520675	0.0162017	7811706	103597	1146483	352774	1342077	10756637	8268077	0.768649	0.124767	0.042667	7915303	0.957333	0.986912	tissue	plasma	Exo-Quick kit (SBI)	colorectal cancer	SRP061240	SRS993980	GSM1825193
SRX1099432	GSE71008	7928586	85451	8014037	937359	10219964	1268568	1270	2451508	5025	265.8	1013045	28041	2301	4.28676e+06	138330	7.92528e+06	0.309328	0.000634047	3.35383e-05	0.127825	0.00353817	0.000290337	0.540897	0.0174543	7928586	85451	937359	349459	917263	10218118	8363496	0.818497	0.0897683	0.0417838	8014037	0.958216	0.989337	tissue	plasma	Exo-Quick kit (SBI)	colorectal cancer	SRP061240	SRS993979	GSM1825194
SRX1099433	GSE71008	7638318	80005	7718323	915886	9782283	1148074	1383	2970956	4956	161.2	859150	36024	2663	3.61745e+06	144186	7.63555e+06	0.389095	0.000649069	2.11118e-05	0.11252	0.00471793	0.000348763	0.473765	0.0188835	7638318	80005	915886	324153	821935	9780297	8042476	0.822314	0.0840399	0.0403051	7718323	0.959695	0.989634	tissue	plasma	Exo-Quick kit (SBI)	colorectal cancer	SRP061240	SRS993977	GSM1825195
SRX1099434	GSE71008	9874538	108794	9983332	803192	11857293	1070769	1419	3102722	7505	200.6	1453445	57227	4187	5.07995e+06	165835	9.87107e+06	0.314325	0.000760302	2.0322e-05	0.147243	0.00579744	0.000424169	0.51463	0.0168001	9874538	108794	803192	147146	921315	11854985	10130478	0.854533	0.0777154	0.0145251	9983332	0.985475	0.989102	tissue	plasma	Exo-Quick kit (SBI)	colorectal cancer	SRP061240	SRS993978	GSM1825196
SRX1099435	GSE71008	8801327	109890	8911217	1426128	11674537	1337192	1431	4028672	9899	361.2	1529611	85835	4035	2992608	147899	8.79892e+06	0.45786	0.00112502	4.10505e-05	0.173841	0.00975517	0.000458579	0.340111	0.0168088	8801327	109890	1426128	373868	960663	11671876	9285085	0.795509	0.0823058	0.0402654	8911217	0.959735	0.987668	tissue	plasma	Exo-Quick kit (SBI)	ctrl	SRP061240	SRS993975	GSM1825197
SRX1099436	GSE71008	7037994	94945	7132939	1153632	9374795	1088224	1325	2935786	7529	154.9	1272473	70469	3645	2.64712e+06	98315	7.03549e+06	0.417282	0.00107015	2.20169e-05	0.180865	0.0100162	0.000518088	0.376252	0.0139742	7037994	94945	1153632	341560	744547	9372678	7474499	0.797477	0.079438	0.0456967	7132939	0.954303	0.986689	tissue	plasma	Exo-Quick kit (SBI)	ctrl	SRP061240	SRS993976	GSM1825198
SRX1099437	GSE71008	5553116	85784	5638900	1351897	8073518	1082721	1590	3080152	6040	292.2	915329	37931	2765	1.39615e+06	112286	5.55094e+06	0.554888	0.0010881	5.26397e-05	0.164896	0.00683325	0.000498113	0.251516	0.0202283	5553116	85784	1351897	396817	683356	8070970	6035717	0.74783	0.0846684	0.0657448	5638900	0.934255	0.984787	tissue	plasma	Exo-Quick kit (SBI)	ctrl	SRP061240	SRS993973	GSM1825199
SRX1099438	GSE71008	5981905	71626	6053531	1438227	8878526	1386768	934	3134975	6859	127.1	1118411	39331	2748	1.5932e+06	84817	5.98047e+06	0.524202	0.0011469	2.12525e-05	0.187011	0.00657657	0.000459496	0.266401	0.0141823	5981905	71626	1438227	400969	984294	8877021	6454500	0.727102	0.110881	0.0621224	6053531	0.937878	0.988168	tissue	plasma	Exo-Quick kit (SBI)	ctrl	SRP061240	SRS993974	GSM1825200
SRX1099439	GSE71008	8863772	98867	8962639	880163	11492394	1649592	1748	2476257	5409	97.6	1145942	35882	3088	5.09952e+06	92507	8.85871e+06	0.279528	0.000610586	1.10174e-05	0.129358	0.00405048	0.000348584	0.575651	0.0104425	8863772	98867	880163	316066	1331392	11490260	9278705	0.807528	0.115871	0.0340636	8962639	0.965936	0.988969	tissue	plasma	Exo-Quick kit (SBI)	ctrl	SRP061240	SRS993972	GSM1825201
SRX1099440	GSE71008	7377731	91493	7469224	969072	9862892	1424596	1519	2040602	5257	189.4	1161776	33250	2349	4018593	111454	7.37347e+06	0.276749	0.000712961	2.56867e-05	0.157562	0.00450941	0.000318575	0.545007	0.0151155	7377731	91493	969072	470972	951701	9860969	7940196	0.805215	0.0965119	0.0593149	7469224	0.940685	0.987751	tissue	plasma	Exo-Quick kit (SBI)	ctrl	SRP061240	SRS993971	GSM1825202
SRX1099441	GSE71008	7915072	100996	8016068	1086056	10292361	1190237	1931	3137642	5503	124.8	1149178	37048	3530	3404676	174025	7.91173e+06	0.396581	0.00069555	1.57741e-05	0.14525	0.00468267	0.000446173	0.430333	0.0219958	7915072	100996	1086056	286431	901174	10289729	8302499	0.806872	0.08758	0.0344994	8016068	0.965501	0.987401	tissue	plasma	Exo-Quick kit (SBI)	ctrl	SRP061240	SRS993970	GSM1825203
SRX1099442	GSE71008	10948750	87699	11036449	578787	12570461	955225	1114	4071663	5276	116.8	1222135	32718	3025	5.45837e+06	151830	1.09451e+07	0.372007	0.000482041	1.06714e-05	0.11166	0.00298927	0.000276379	0.498703	0.0138719	10948750	87699	578787	126781	826925	12568942	11163230	0.88816	0.0657911	0.011357	11036449	0.988643	0.992054	tissue	plasma	Exo-Quick kit (SBI)	ctrl	SRP061240	SRS993969	GSM1825204
SRX1099443	GSE71008	3108381	31648	3140029	387862	3914212	386321	413	1156243	2256	45.9	418069	14916	1065	1.47636e+06	38512	3107466	0.372085	0.000725993	1.47709e-05	0.134537	0.00480005	0.000342723	0.475101	0.0123934	3108381	31648	387862	121657	263969	3913517	3261686	0.833441	0.0674506	0.0372988	3140029	0.962701	0.989921	tissue	plasma	Exo-Quick kit (SBI)	pancreatic cancer	SRP061240	SRS993968	GSM1825205
SRX1099444	GSE71008	4938085	67933	5006018	1948123	8051748	1097607	785	2857535	7694	129.6	1156367	77920	3219	774658	59452	4.93697e+06	0.578803	0.00155844	2.62509e-05	0.234226	0.0157829	0.000652019	0.15691	0.0120422	4938085	67933	1948123	393065	702829	8050035	5399083	0.670691	0.0873076	0.0728022	5006018	0.927198	0.98643	tissue	plasma	Exo-Quick kit (SBI)	prostate cancer	SRP061240	SRS993966	GSM1825206
SRX1099445	GSE71008	6805672	93059	6898731	1327271	9959293	1733291	1064	2719606	7381	175.2	1244568	65022	3375	2.65082e+06	112480	6.80342e+06	0.399741	0.00108489	2.57517e-05	0.182933	0.00955725	0.000496074	0.38963	0.0165329	6805672	93059	1327271	641422	1089988	9957412	7540153	0.75724	0.109465	0.0850675	6898731	0.914932	0.986511	tissue	plasma	Exo-Quick kit (SBI)	prostate cancer	SRP061240	SRS993967	GSM1825207
SRX1099446	GSE71008	7949448	99795	8049243	1257474	10482499	1175782	1276	3947672	8218	145.4	1372396	44982	3400	2.46192e+06	108666	7.9474e+06	0.496725	0.00103405	1.82953e-05	0.172685	0.00565997	0.000427813	0.309777	0.0136732	7949448	99795	1257474	214849	958788	10480354	8264092	0.788532	0.0914843	0.0259979	8049243	0.974002	0.987602	tissue	plasma	Exo-Quick kit (SBI)	prostate cancer	SRP061240	SRS993965	GSM1825208
SRX1099447	GSE71008	7549936	100287	7650223	932465	10183124	1600436	1927	2392967	5076	86.4	1083541	39102	2571	3.92281e+06	99134	7.54529e+06	0.317147	0.000672738	1.14509e-05	0.143605	0.00518231	0.000340742	0.519902	0.0131385	7549936	100287	932465	319185	1278894	10180767	7969408	0.782791	0.125619	0.0400513	7650223	0.959949	0.986891	tissue	plasma	Exo-Quick kit (SBI)	prostate cancer	SRP061240	SRS993963	GSM1825209
SRX1099448	GSE71008	8789554	88689	8878243	853479	11050198	1318476	1288	2704167	5421	134	1185248	36155	2606	4.75434e+06	97543	8.78561e+06	0.307795	0.000617031	1.52522e-05	0.134908	0.00411525	0.000296621	0.541151	0.0111026	8789554	88689	853479	342361	974573	11048656	9220604	0.834545	0.0882074	0.03713	8878243	0.96287	0.990011	tissue	plasma	Exo-Quick kit (SBI)	prostate cancer	SRP061240	SRS993964	GSM1825210
SRX1099449	GSE71008	8782822	77572	8860394	872562	10979686	1246730	953	2870350	5170	120.1	1006027	26610	2557	4.75999e+06	109474	8.78029e+06	0.326908	0.000588819	1.36784e-05	0.114578	0.00303065	0.00029122	0.542121	0.0124681	8782822	77572	872562	274381	970943	10978280	9134775	0.832077	0.0884422	0.030037	8860394	0.969963	0.991245	tissue	plasma	Exo-Quick kit (SBI)	prostate cancer	SRP061240	SRS993962	GSM1825211
SRX1099450	GSE71008	7532769	117648	7650417	1131280	10044522	1262825	1434	2400189	8232	382.9	1672823	63969	2965	3.22057e+06	160405	7.52954e+06	0.31877	0.00109329	5.08531e-05	0.222168	0.00849574	0.000393783	0.427725	0.0213034	7532769	117648	1131280	389848	870587	10042132	8040265	0.800653	0.0866934	0.048487	7650417	0.951513	0.984622	tissue	plasma	Exo-Quick kit (SBI)	colorectal cancer	SRP061240	SRS993960	GSM1825212
SRX1099451	GSE71008	6971124	108190	7079314	993657	9791757	1718786	1685	2402522	6852	166.1	1310372	55761	3005	3071740	117149	6.96757e+06	0.344815	0.000983414	2.3839e-05	0.188067	0.00800294	0.000431284	0.440863	0.0168135	6971124	108190	993657	671625	1044828	9789424	7750939	0.791767	0.10673	0.0866508	7079314	0.913349	0.984717	tissue	plasma	Exo-Quick kit (SBI)	colorectal cancer	SRP061240	SRS993961	GSM1825213
SRX1099452	GSE71008	6988773	85144	7073917	1108914	9356207	1173376	995	2871381	6402	163.9	1152126	38067	2774	2.80277e+06	112801	6986484	0.410991	0.000916341	2.34596e-05	0.164908	0.00544866	0.000397052	0.40117	0.0161456	6988773	85144	1108914	399065	772657	9354553	7472982	0.79886	0.0825969	0.053401	7073917	0.946599	0.987964	tissue	plasma	Exo-Quick kit (SBI)	colorectal cancer	SRP061240	SRS993959	GSM1825214
SRX1099453	GSE71008	6402491	72868	6475359	961835	8901220	1464026	924	2483860	4928	98.3	949315	26879	1958	2.8442e+06	89265	6.40051e+06	0.388072	0.000769939	1.53582e-05	0.148319	0.00419951	0.000305913	0.444372	0.0139466	6402491	72868	961835	520746	941926	8899866	6996105	0.786091	0.105836	0.0744337	6475359	0.925566	0.988747	tissue	plasma	Exo-Quick kit (SBI)	colorectal cancer	SRP061240	SRS993957	GSM1825215
SRX1099454	GSE71008	8007998	88123	8096121	752986	10146921	1297814	1386	2529786	5439	136.3	1094147	37919	2777	4.24368e+06	89585	8.00347e+06	0.316086	0.00067958	1.70301e-05	0.136709	0.00473782	0.000346975	0.53023	0.0111933	8007998	88123	752986	263745	1032465	10145317	8359866	0.824012	0.101768	0.031549	8096121	0.968451	0.989115	tissue	plasma	Exo-Quick kit (SBI)	colorectal cancer	SRP061240	SRS993958	GSM1825216
SRX1099455	GSE71008	7701701	81362	7783063	884424	9836488	1169001	1288	2500147	5662	147.4	1167194	34397	2636	3.86647e+06	121243	7.69789e+06	0.324783	0.000735526	1.91481e-05	0.151625	0.00446837	0.000342431	0.502276	0.0157502	7701701	81362	884424	312762	854641	9834890	8095825	0.823174	0.0868989	0.0386325	7783063	0.961367	0.989546	tissue	plasma	Exo-Quick kit (SBI)	colorectal cancer	SRP061240	SRS993956	GSM1825217
SRX1099456	GSE71008	7810393	82027	7892420	868224	9770510	1009866	1240	2592456	5124	132.1	1060438	34435	2472	4.0049e+06	107238	7807197	0.33206	0.000656317	1.69203e-05	0.135828	0.00441067	0.000316631	0.512976	0.0137358	7810393	82027	868224	260836	747342	9768822	8153256	0.83462	0.0765028	0.0319916	7892420	0.968008	0.989607	tissue	plasma	Exo-Quick kit (SBI)	colorectal cancer	SRP061240	SRS993955	GSM1825218
SRX1099457	GSE71008	8052216	103197	8155413	779734	10052770	1117623	2075	3137390	5946	185	1085460	39202	2891	3.65001e+06	127705	8.04879e+06	0.389796	0.000738744	2.29848e-05	0.13486	0.00487054	0.000359184	0.453486	0.0158664	8052216	103197	779734	148092	966308	10049547	8303505	0.826257	0.0961544	0.0178349	8155413	0.982165	0.987346	tissue	plasma	Exo-Quick kit (SBI)	colorectal cancer	SRP061240	SRS993954	GSM1825219
SRX1099458	GSE71008	7469297	183432	7652729	1271115	10115729	1191885	3969	2550999	8197	283.3	1488396	66800	3531	3.18839e+06	156923	7.46352e+06	0.341796	0.00109828	3.7958e-05	0.199423	0.0089502	0.000473101	0.427197	0.0210253	7469297	183432	1271115	400342	785218	10109404	8053071	0.796592	0.077672	0.049713	7652729	0.950287	0.976031	tissue	plasma	Exo-Quick kit (SBI)	colorectal cancer	SRP061240	SRS993953	GSM1825220
SRX1099459	GSE71008	6219257	88369	6307626	912361	8557147	1337160	950	2156613	6025	204	1166917	53264	2494	2.72717e+06	104171	6.21686e+06	0.346897	0.000969139	3.2814e-05	0.187702	0.00856767	0.000401167	0.438674	0.0167562	6219257	88369	912361	485535	850199	8555721	6793161	0.79399	0.099372	0.0714741	6307626	0.928526	0.98599	tissue	plasma	Exo-Quick kit (SBI)	colorectal cancer	SRP061240	SRS993952	GSM1825221
SRX1099460	GSE71008	9112439	113727	9226166	1096233	11366136	1043737	1275	3442977	8917	334.8	1597968	48454	3700	3.84356e+06	164007	9.10992e+06	0.377937	0.000978824	3.67512e-05	0.17541	0.00531882	0.000406151	0.421909	0.0180031	9112439	113727	1096233	226022	815499	11363920	9452188	0.831772	0.0717621	0.0239121	9226166	0.976088	0.987673	tissue	plasma	Exo-Quick kit (SBI)	colorectal cancer	SRP061240	SRS993951	GSM1825222
SRX1099461	GSE71008	6144345	377805	6522150	1027049	8461055	911856	11261	2869041	6500	726.6	1044385	60131	3767	1.95306e+06	194616	6.13223e+06	0.467863	0.00105997	0.000118489	0.170311	0.00980573	0.000614295	0.318491	0.0317366	6144345	377805	1027049	191797	703020	8444016	6713947	0.795113	0.0832566	0.028567	6522150	0.971433	0.942074	tissue	plasma	Exo-Quick kit (SBI)	colorectal cancer	SRP061240	SRS993950	GSM1825223
SRX1099462	GSE71008	5866066	78236	5944302	1062951	9070798	2063545	978	1486406	5334	78	1134921	27987	2260	3.13297e+06	73202	5.86316e+06	0.253516	0.000909749	1.33034e-05	0.193568	0.00477337	0.000385458	0.534348	0.0124851	5866066	78236	1062951	295756	1766378	9069387	6240058	0.688035	0.194763	0.0473964	5944302	0.952604	0.986838	tissue	plasma	Exo-Quick kit (SBI)	colorectal cancer	SRP061240	SRS993914	GSM1825224
SRX1099463	GSE71008	9452667	109685	9562352	975534	12068911	1531025	1491	2470826	6744	306.2	1595730	38002	2985	5.17205e+06	161031	9.44767e+06	0.261527	0.000713827	3.24101e-05	0.168902	0.00402237	0.000315951	0.547442	0.0170445	9452667	109685	975534	413091	1115918	12066895	9975443	0.826679	0.0924776	0.0414108	9562352	0.958589	0.988529	tissue	plasma	Exo-Quick kit (SBI)	colorectal cancer	SRP061240	SRS993949	GSM1825225
SRX1099464	GSE71008	8997252	91663	9088915	897952	11095991	1109124	1089	2572083	5574	85.9	1414156	26662	3161	4.83256e+06	139283	8.99356e+06	0.285992	0.000619777	9.55128e-06	0.157241	0.00296457	0.000351474	0.537335	0.015487	8997252	91663	897952	317795	789705	11094367	9406710	0.847882	0.0711807	0.0337839	9088915	0.966216	0.989915	tissue	plasma	Exo-Quick kit (SBI)	colorectal cancer	SRP061240	SRS993948	GSM1825226
SRX1099465	GSE71008	6200483	75448	6275931	1224001	8525763	1025831	992	2447962	5913	118.8	1099420	39871	2758	2.51075e+06	91804	6.19859e+06	0.394922	0.000953926	1.91656e-05	0.177366	0.00643226	0.00044494	0.405051	0.0148105	6200483	75448	1224001	342005	682265	8524202	6617936	0.77637	0.0800386	0.0516785	6275931	0.948322	0.987978	tissue	plasma	Exo-Quick kit (SBI)	colorectal cancer	SRP061240	SRS993947	GSM1825227
SRX1099466	GSE71008	8712864	87913	8800777	840882	11034930	1393271	1207	2935365	5294	170	1125491	31579	2445	4499039	110222	8709605	0.337026	0.000607835	1.95187e-05	0.129224	0.00362577	0.000280725	0.516561	0.0126552	8712864	87913	840882	378739	1012774	11033172	9179516	0.831992	0.0917935	0.0412591	8800777	0.958741	0.990011	tissue	plasma	Exo-Quick kit (SBI)	colorectal cancer	SRP061240	SRS993946	GSM1825228
SRX1099467	GSE71008	7791916	102239	7894155	1096090	10161601	1171356	1151	2716360	7262	303.3	1366134	46666	3042	3.49877e+06	150769	7.78931e+06	0.348729	0.000932304	3.8938e-05	0.175386	0.00599103	0.000390535	0.449176	0.0193559	7791916	102239	1096090	425297	743962	10159504	8319452	0.818884	0.0732282	0.0511208	7894155	0.948879	0.987049	tissue	plasma	Exo-Quick kit (SBI)	ctrl	SRP061240	SRS993945	GSM1825229
SRX1099468	GSE71008	2674018	28228	2702246	436246	3651826	513334	384	984964	1969	35.3	383995	13021	967	1.25124e+06	36920	2.67311e+06	0.368471	0.000736594	1.32056e-05	0.143651	0.0048711	0.00036175	0.468084	0.0138116	2674018	28228	436246	147737	364977	3651206	2849983	0.780559	0.0999607	0.0518379	2702246	0.948162	0.989554	tissue	plasma	Exo-Quick kit (SBI)	pancreatic cancer	SRP061240	SRS993944	GSM1825230
SRX1099469	GSE71008	8051131	147233	8198364	1803182	11418766	1417220	1901	2866974	10164	178.8	2105751	82132	3991	2.86159e+06	116470	8.04725e+06	0.356267	0.00126304	2.22188e-05	0.261673	0.0102062	0.000495946	0.355599	0.0144733	8051131	147233	1803182	533013	880717	11415276	8731377	0.764885	0.0771525	0.0610457	8198364	0.938954	0.982041	tissue	plasma	Exo-Quick kit (SBI)	prostate cancer	SRP061240	SRS993943	GSM1825231
SRX1099470	GSE71008	7851140	98324	7949464	1350390	10980413	1680559	1131	3616925	8116	164.6	1384665	75399	4002	2.62522e+06	134434	7.84892e+06	0.460818	0.00103403	2.0971e-05	0.176415	0.00960629	0.000509879	0.334469	0.0171277	7851140	98324	1350390	639693	1039013	10978560	8589157	0.782357	0.0946402	0.0744768	7949464	0.925523	0.987631	tissue	plasma	Exo-Quick kit (SBI)	prostate cancer	SRP061240	SRS993942	GSM1825232
SRX1099471	GSE71008	9047525	111669	9159194	992340	11187614	1036080	1181	3698346	8366	291.8	1540846	44507	3365	3.60811e+06	141183	9.04502e+06	0.408882	0.000924929	3.22608e-05	0.170353	0.00492061	0.000372028	0.398906	0.0156089	9047525	111669	992340	246416	787454	11185404	9405610	0.840882	0.0704001	0.0261988	9159194	0.973801	0.987808	tissue	plasma	Exo-Quick kit (SBI)	prostate cancer	SRP061240	SRS993941	GSM1825233
SRX1099472	GSE71008	8144752	77604	8222356	823768	10202884	1156760	1033	2613371	5169	91.9	998564	29627	2461	4.36527e+06	126940	8141490	0.320994	0.000634896	1.12879e-05	0.122651	0.00363901	0.000302279	0.536175	0.0155917	8144752	77604	823768	280502	874803	10201429	8502858	0.833497	0.085753	0.0329891	8222356	0.967011	0.990562	tissue	plasma	Exo-Quick kit (SBI)	prostate cancer	SRP061240	SRS993940	GSM1825234
SRX1099473	GSE71008	8418301	77711	8496012	719353	10300099	1084734	983	1914678	5222	111.1	1104433	27634	2218	5.25918e+06	101445	8.41492e+06	0.227534	0.000620564	1.32027e-05	0.131247	0.00328393	0.000263579	0.624983	0.0120554	8418301	77711	719353	211054	872290	10298709	8707066	0.845452	0.084699	0.0242394	8496012	0.975761	0.990853	tissue	plasma	Exo-Quick kit (SBI)	prostate cancer	SRP061240	SRS993939	GSM1825235
SRX1099474	GSE71008	7592271	120935	7713206	1288375	10404973	1403392	1720	2738933	8302	389.6	1518630	70050	3444	3.10126e+06	147880	7588887	0.360914	0.00109397	5.13382e-05	0.200112	0.0092306	0.000453821	0.408658	0.0194864	7592271	120935	1288375	420346	980321	10402248	8133552	0.781903	0.0942413	0.0516805	7713206	0.94832	0.984321	tissue	plasma	Exo-Quick kit (SBI)	colorectal cancer	SRP061240	SRS993938	GSM1825236
SRX1099475	GSE71008	7724831	104058	7828889	1339944	11350649	2181816	1141	2810465	7140	316.3	1395721	62319	3184	3.21303e+06	229742	7.72192e+06	0.36396	0.000924641	4.09613e-05	0.180748	0.00807041	0.000412333	0.416092	0.0297519	7724831	104058	1339944	872495	1307572	11348900	8701384	0.766716	0.115216	0.100271	7828889	0.899729	0.986708	tissue	plasma	Exo-Quick kit (SBI)	colorectal cancer	SRP061240	SRS993937	GSM1825237
SRX1099476	GSE71008	6700639	103913	6804552	1413469	9395811	1177790	1238	2299093	7884	113.7	1382097	44378	3109	2.85016e+06	111435	6.69827e+06	0.343237	0.00117702	1.69745e-05	0.206337	0.0066253	0.00046415	0.425507	0.0166364	6700639	103913	1413469	394992	780152	9393165	7199544	0.766466	0.0830553	0.0548635	6804552	0.945137	0.984729	tissue	plasma	Exo-Quick kit (SBI)	colorectal cancer	SRP061240	SRS993936	GSM1825238
SRX1099477	GSE71008	7487198	89379	7576577	1395534	10769072	1796961	1041	2860997	7076	191	1271125	40218	2746	3.17478e+06	127893	7.48502e+06	0.382229	0.000945354	2.55176e-05	0.169822	0.00537313	0.000366866	0.424151	0.0170865	7487198	89379	1395534	641538	1153739	10767388	8218115	0.763241	0.107151	0.0780639	7576577	0.921936	0.988203	tissue	plasma	Exo-Quick kit (SBI)	colorectal cancer	SRP061240	SRS993935	GSM1825239
SRX1099478	GSE71008	8333438	109214	8442652	852552	10915424	1620220	3253	1967566	6012	186.7	1353013	41663	7500	4.8445e+06	106554	8326991	0.236288	0.000721989	2.24211e-05	0.162485	0.00500337	0.000900685	0.581782	0.0127962	8333438	109214	852552	251500	1366024	10912728	8694152	0.796698	0.125177	0.0289275	8442652	0.971073	0.987064	tissue	plasma	Exo-Quick kit (SBI)	colorectal cancer	SRP061240	SRS993934	GSM1825240
SRX1099479	GSE71008	9296034	130183	9426217	1188824	12202129	1587088	1854	2565345	8412	206.2	1893758	51543	3611	4.6236e+06	144261	9.29073e+06	0.276119	0.000905418	2.21942e-05	0.203833	0.00554779	0.000388667	0.497657	0.0155274	9296034	130183	1188824	381033	1203058	12199132	9807250	0.80393	0.0986183	0.0388522	9426217	0.961148	0.986189	tissue	plasma	Exo-Quick kit (SBI)	colorectal cancer	SRP061240	SRS993933	GSM1825241
SRX1099480	GSE71008	9375480	97606	9473086	804173	11482306	1205047	1543	3955423	5264	146.3	1069196	32993	2841	4.13507e+06	170708	9371640	0.422063	0.000561695	1.56109e-05	0.114088	0.00352052	0.000303149	0.441232	0.0182154	9375480	97606	804173	288165	914576	11480000	9761251	0.850283	0.0796669	0.0295213	9473086	0.970479	0.989696	tissue	plasma	Exo-Quick kit (SBI)	colorectal cancer	SRP061240	SRS993932	GSM1825242
SRX1099481	GSE71008	9226813	141949	9368762	834364	11380684	1177558	3060	3130733	6527	133.2	1343536	40682	3308	4.56267e+06	133228	9.22081e+06	0.339529	0.000707855	1.44456e-05	0.145707	0.00441197	0.000358754	0.494823	0.0144486	9226813	141949	834364	147651	1024843	11375620	9516413	0.836562	0.0900912	0.0155154	9368762	0.984485	0.984849	tissue	plasma	Exo-Quick kit (SBI)	colorectal cancer	SRP061240	SRS993931	GSM1825243
SRX1099482	GSE71008	9404192	115990	9520182	1098865	12124844	1505797	1590	3264120	7500	694.6	1322792	41725	2959	4.45774e+06	302859	9.40039e+06	0.347232	0.000797839	7.38906e-05	0.140717	0.00443865	0.000314774	0.474208	0.0322177	9404192	115990	1098865	559477	943577	12122101	10079659	0.831511	0.0778394	0.0555055	9520182	0.944494	0.987816	tissue	plasma	Exo-Quick kit (SBI)	colorectal cancer	SRP061240	SRS993930	GSM1825244
SRX1099483	GSE71008	7399533	93249	7492782	1402829	10114816	1219205	1371	3113861	7380	211.9	1256085	66648	3747	2.81686e+06	132061	7.39685e+06	0.420971	0.000997722	2.86473e-05	0.169813	0.00901032	0.000506567	0.380819	0.0178537	7399533	93249	1402829	439733	777297	10112641	7932515	0.784416	0.0768639	0.0554342	7492782	0.944566	0.987555	tissue	plasma	Exo-Quick kit (SBI)	colorectal cancer	SRP061240	SRS993929	GSM1825245
SRX1099484	GSE71008	7113508	146247	7259755	1118992	10056375	1677628	1364	2159595	8537	893.6	1835805	87224	4000	2.81644e+06	197393	7.10989e+06	0.303745	0.00120072	0.000125684	0.258204	0.012268	0.000562597	0.39613	0.0277632	7113508	146247	1118992	546295	1129095	10054137	7806050	0.776402	0.112302	0.0699835	7259755	0.930016	0.979855	tissue	plasma	Exo-Quick kit (SBI)	colorectal cancer	SRP061240	SRS993928	GSM1825246
SRX1099485	GSE71008	8287752	109627	8397379	1095362	10600367	1107626	1395	3366218	9184	215.3	1563278	51445	3944	3.15117e+06	139990	8.28544e+06	0.406281	0.00110845	2.59853e-05	0.188678	0.00620908	0.000476016	0.380326	0.0168959	8287752	109627	1095362	200060	905001	10597802	8597439	0.811247	0.0853952	0.0232697	8397379	0.97673	0.986945	tissue	plasma	Exo-Quick kit (SBI)	colorectal cancer	SRP061240	SRS993927	GSM1825247
SRX1099486	GSE71008	8409216	142574	8551790	1157030	10897104	1188284	2533	2894844	8494	205.1	1529676	53709	3536	3.73599e+06	178109	8.40456e+06	0.344437	0.00101064	2.44034e-05	0.182005	0.00639046	0.000420724	0.444519	0.0211919	8409216	142574	1157030	260514	923883	10893217	8812304	0.808972	0.0848127	0.0295625	8551790	0.970437	0.983328	tissue	plasma	Exo-Quick kit (SBI)	colorectal cancer	SRP061240	SRS993926	GSM1825248
SRX1099487	GSE71008	8601719	95996	8697715	729794	10773455	1345946	1616	2046859	5548	140.5	1208856	35560	2682	5.16577e+06	131122	8.59654e+06	0.238103	0.000645376	1.63438e-05	0.140621	0.00413655	0.000311986	0.600913	0.0152529	8601719	95996	729794	295700	1048242	10771451	8993415	0.834931	0.0973167	0.0328796	8697715	0.96712	0.988963	tissue	plasma	Exo-Quick kit (SBI)	colorectal cancer	SRP061240	SRS993925	GSM1825249
SRX1099488	GSE71008	12120394	186753	12307147	974638	15064790	1783005	5278	3876114	6972	331.8	1486891	56180	3629	6.37993e+06	300996	1.2111e+07	0.320048	0.000575673	2.73965e-05	0.122772	0.00463874	0.000299644	0.526786	0.024853	12120394	186753	974638	498520	1278970	15059275	12805667	0.850351	0.0849291	0.0389296	12307147	0.96107	0.984826	tissue	plasma	Exo-Quick kit (SBI)	colorectal cancer	SRP061240	SRS993924	GSM1825250
SRX1099489	GSE71008	7935512	94515	8030027	1117673	10322961	1175261	1257	2636370	5817	114.6	1208940	35144	3024	3.92107e+06	121971	7.93246e+06	0.332352	0.000733316	1.4447e-05	0.152404	0.00443041	0.000381219	0.494308	0.0153762	7935512	94515	1117673	336063	836686	10320449	8366090	0.810632	0.0810707	0.0401697	8030027	0.95983	0.98823	tissue	plasma	Exo-Quick kit (SBI)	colorectal cancer	SRP061240	SRS993923	GSM1825251
SRX1099490	GSE71008	7235854	79270	7315124	948026	9366431	1103281	1030	2431380	5585	111.2	1062585	33056	2642	3.60202e+06	95311	7.23269e+06	0.336165	0.000772188	1.53746e-05	0.146914	0.00457036	0.000365286	0.49802	0.0131778	7235854	79270	948026	351494	750162	9364806	7666618	0.818663	0.0801044	0.0458473	7315124	0.954153	0.989164	tissue	plasma	Exo-Quick kit (SBI)	colorectal cancer	SRP061240	SRS993922	GSM1825252
SRX1099491	GSE71008	8028976	84609	8113585	842769	10257306	1300952	1143	2361070	6118	319.6	1136529	38931	2614	4.35988e+06	120324	8.02579e+06	0.294185	0.000762293	3.98216e-05	0.14161	0.00485074	0.0003257	0.543234	0.0149922	8028976	84609	842769	292973	1006295	10255622	8406558	0.819702	0.0981213	0.0348505	8113585	0.965149	0.989572	tissue	plasma	Exo-Quick kit (SBI)	colorectal cancer	SRP061240	SRS993921	GSM1825253
SRX1099492	GSE71008	7430163	104834	7534997	1147043	9697373	1015333	1196	2797301	9396	277	1528719	52006	3843	2.89558e+06	140899	7.42802e+06	0.376588	0.00126494	3.72912e-05	0.205804	0.00700133	0.000517365	0.389819	0.0189686	7430163	104834	1147043	173243	839787	9695070	7708240	0.795068	0.08662	0.022475	7534997	0.977525	0.986087	tissue	plasma	Exo-Quick kit (SBI)	ctrl	SRP061240	SRS993920	GSM1825254
SRX1099493	GSE71008	3139241	32358	3171599	361149	3946695	413947	393	1025141	2204	98.3	422401	14252	1077	1.61509e+06	57912	3.13818e+06	0.326668	0.000702319	3.13239e-05	0.134601	0.00454149	0.000343193	0.514659	0.018454	3139241	32358	361149	127666	285523	3945937	3299265	0.836117	0.0723587	0.0386953	3171599	0.961305	0.989798	tissue	plasma	Exo-Quick kit (SBI)	pancreatic cancer	SRP061240	SRS993919	GSM1825255
SRX1099494	GSE71008	3732259	36860	3769119	318298	4575523	488106	457	969994	2253	70.3	461597	13878	1121	2.23778e+06	44124	3.73082e+06	0.259995	0.000603889	1.8843e-05	0.123725	0.00371983	0.00030047	0.59981	0.0118269	3732259	36860	318298	128272	359207	4574896	3897391	0.851908	0.078517	0.0329123	3769119	0.967088	0.990221	tissue	plasma	Exo-Quick kit (SBI)	pancreatic cancer	SRP061240	SRS993918	GSM1825256
SRX1099495	GSE71008	8332280	118288	8450568	1549223	11441118	1441327	1158	3177689	9348	154.3	1724089	72200	3529	3.21135e+06	130923	8.32928e+06	0.381508	0.00112231	1.8525e-05	0.206991	0.00866822	0.000423686	0.385549	0.0157184	8332280	118288	1549223	500048	939074	11438913	8950616	0.782471	0.0820947	0.0558674	8450568	0.944133	0.986002	tissue	plasma	Exo-Quick kit (SBI)	prostate cancer	SRP061240	SRS993917	GSM1825257
SRX1099496	GSE71008	5681687	65706	5747393	1511253	8906552	1647906	924	2887957	5252	207.2	863173	45476	2646	1.77636e+06	98992	5.68006e+06	0.508437	0.000924638	3.64785e-05	0.151965	0.00800625	0.00046584	0.312736	0.017428	5681687	65706	1511253	706799	939604	8905049	6454192	0.724779	0.105514	0.10951	5747393	0.89049	0.988568	tissue	plasma	Exo-Quick kit (SBI)	prostate cancer	SRP061240	SRS993916	GSM1825258
SRX1099497	GSE71008	6927290	64699	6991989	805342	8911698	1114367	942	2601650	3858	44.3	764987	25268	2187	3.44311e+06	83990	6.9251e+06	0.375684	0.000557104	6.39702e-06	0.110466	0.00364876	0.000315808	0.497193	0.0121283	6927290	64699	805342	273756	839370	8910457	7265745	0.815418	0.0942006	0.0376776	6991989	0.962322	0.990747	tissue	plasma	Exo-Quick kit (SBI)	prostate cancer	SRP061240	SRS993915	GSM1825259
SRX11066110	GSE176134	8122151	218748	8340899	402244	11680933	2937790	5870	3441800	4368	23067.6	1024195	175264	12569	1.40986e+06	2023162	8.11428e+06	0.424166	0.00053831	0.00284284	0.126221	0.0215994	0.001549	0.17375	0.249333	8122151	218748	402244	276241	2651180	11670564	8617140	0.738365	0.227168	0.0320572	8340899	0.967943	0.973774	tissue	serum	Ribo Exosome Isolation Reagent (RiboBio)	Fetal Ventricular Septal Defect	SRP322660	SRS9132784	GSM5356827
SRX11066111	GSE176134	8388006	153243	8541249	156922	11580908	2882737	3893	2109867	2853	10644.5	598227	104632	5360	1660071	3889451	8.38111e+06	0.251741	0.000340409	0.00127006	0.0713781	0.0124843	0.000639534	0.198073	0.464074	8388006	153243	156922	200876	2675180	11574227	8742125	0.75531	0.231132	0.0229779	8541249	0.977022	0.982058	tissue	serum	Ribo Exosome Isolation Reagent (RiboBio)	Fetal Ventricular Septal Defect	SRP322660	SRS9132785	GSM5356828
SRX11066112	GSE176134	5495244	91422	5586666	915544	11369108	4866898	2693	3202628	2793	8496	289183	20837	5139	471837	1489985	5.4909e+06	0.583261	0.00050866	0.00154729	0.0526659	0.00379483	0.000935913	0.0859307	0.271355	5495244	91422	915544	2014640	2847252	11364102	7601306	0.668888	0.250548	0.265039	5586666	0.734961	0.983636	tissue	serum	Ribo Exosome Isolation Reagent (RiboBio)	Fetal Ventricular Septal Defect	SRP322660	SRS9132786	GSM5356829
SRX11066113	GSE176134	8956742	243161	9199903	604403	10965147	1160841	7236	4662622	15679	8919.2	732848	566729	14934	489275	2457873	8.94888e+06	0.521029	0.00175206	0.000996683	0.0818927	0.0633296	0.00166881	0.0546745	0.274657	8956742	243161	604403	290691	844250	10939247	9490594	0.867573	0.0771762	0.0306294	9199903	0.969371	0.973569	tissue	serum	Ribo Exosome Isolation Reagent (RiboBio)	Fetal Ventricular Septal Defect	SRP322660	SRS9132787	GSM5356830
SRX11066114	GSE176134	8765893	216833	8982726	219216	11467980	2266038	6053	4819422	3938	11452.5	792236	46531	6747	945614	2132081	8.75802e+06	0.550287	0.000449645	0.00130766	0.0904583	0.00531296	0.000770379	0.107971	0.243443	8765893	216833	219216	220540	2036992	11459474	9203266	0.803114	0.177756	0.0239632	8982726	0.976037	0.975861	tissue	serum	Ribo Exosome Isolation Reagent (RiboBio)	Fetal Ventricular Septal Defect	SRP322660	SRS9132788	GSM5356831
SRX11066115	GSE176134	8670360	175293	8845653	351731	11488797	2291413	4621	3447277	6545	12294.8	752879	108554	8781	1.18983e+06	3137449	8.66361e+06	0.397903	0.000755459	0.00141913	0.0869013	0.0125299	0.00101355	0.137337	0.362141	8670360	175293	351731	225194	2058571	11481149	9070847	0.790064	0.1793	0.0248261	8845653	0.975174	0.980183	tissue	serum	Ribo Exosome Isolation Reagent (RiboBio)	Fetal Ventricular Septal Defect	SRP322660	SRS9132789	GSM5356832
SRX11066116	GSE176134	8509750	196072	8705822	752319	12124441	2666300	5608	3226870	5669	12732	586194	101078	5446	1.2047e+06	3359375	8.50207e+06	0.379539	0.000666779	0.00149752	0.0689472	0.0118886	0.00064055	0.141695	0.395124	8509750	196072	752319	186831	2470861	12115833	8892653	0.73397	0.203937	0.0210096	8705822	0.97899	0.977478	tissue	serum	Ribo Exosome Isolation Reagent (RiboBio)	Fetal Ventricular Septal Defect	SRP322660	SRS9132790	GSM5356833
SRX11066117	GSE176134	9491321	145087	9636408	399717	11460536	1424411	4689	7174360	6428	19022.1	546751	89194	12621	427716	1209539	9.48563e+06	0.75634	0.000677657	0.00200536	0.0576399	0.00940306	0.00133054	0.045091	0.127513	9491321	145087	399717	176491	1239406	11452022	9812899	0.85687	0.108226	0.0179856	9636408	0.982014	0.984944	tissue	serum	Ribo Exosome Isolation Reagent (RiboBio)	Fetal Ventricular Septal Defect	SRP322660	SRS9132791	GSM5356834
SRX11066118	GSE176134	9034999	190202	9225201	176395	11511207	2109611	5455	4033649	5375	14190.6	504320	46867	6457	620554	3796954	9.02837e+06	0.446775	0.000595346	0.00157178	0.0558595	0.00519108	0.00071519	0.0687338	0.420558	9034999	190202	176395	185493	1915864	11502953	9410694	0.818111	0.166554	0.0197109	9225201	0.980289	0.979382	tissue	serum	Ribo Exosome Isolation Reagent (RiboBio)	Fetal Ventricular Septal Defect	SRP322660	SRS9132792	GSM5356835
SRX11066119	GSE176134	9377522	44406	9421928	214229	11033510	1397353	1492	8854982	1419	3528.2	133464	35331	2494	86324.2	258216	9.37576e+06	0.944455	0.000151348	0.000376311	0.014235	0.00376834	0.000266005	0.00920717	0.0275408	9377522	44406	214229	75051	1319765	11030973	9496979	0.860938	0.119642	0.00790262	9421928	0.992097	0.995287	tissue	serum	Ribo Exosome Isolation Reagent (RiboBio)	Fetal Ventricular Septal Defect	SRP322660	SRS9132793	GSM5356836
SRX11066120	GSE176134	8558863	162285	8721148	155650	12110974	3234176	4873	3409218	2672	10030	436280	55457	5813	1.41242e+06	3217343	8.54923e+06	0.398775	0.000312543	0.00117321	0.0510315	0.00648678	0.000679944	0.16521	0.376331	8558863	162285	155650	202188	3021713	12100699	8923336	0.737423	0.249714	0.0226583	8721148	0.977342	0.981392	tissue	serum	Ribo Exosome Isolation Reagent (RiboBio)	ctrl	SRP322660	SRS9132794	GSM5356837
SRX11066121	GSE176134	8047260	287971	8335231	203522	11996556	3457803	10204	2305065	4885	8008.1	672069	99863	42390	1.48836e+06	3412355	8.03299e+06	0.28695	0.000608117	0.000996901	0.0836636	0.0124316	0.00527699	0.18528	0.424793	8047260	287971	203522	297150	3138135	11974038	8632381	0.720925	0.262078	0.0344227	8335231	0.965577	0.965451	tissue	serum	Ribo Exosome Isolation Reagent (RiboBio)	ctrl	SRP322660	SRS9132795	GSM5356838
SRX11066122	GSE176134	5941800	1109193	7050993	833263	11677983	3793727	40231	1795557	6490	3290.9	660385	174319	5061	1.76086e+06	1490531	5896496	0.304513	0.00110065	0.000558111	0.111996	0.0295632	0.000858306	0.298629	0.252782	5941800	1109193	833263	675310	3023771	11583337	7726303	0.667019	0.261045	0.087404	7050993	0.912596	0.84269	tissue	serum	Ribo Exosome Isolation Reagent (RiboBio)	ctrl	SRP322660	SRS9132796	GSM5356839
SRX11066123	GSE176134	7787471	238633	8026104	134042	11720319	3560173	7468	2038159	11318	6034.9	714470	255230	4808	949723	3795631	7.77537e+06	0.26213	0.00145562	0.000776156	0.0918888	0.0328254	0.000618363	0.122145	0.488161	7787471	238633	134042	387070	3160341	11707557	8413174	0.718611	0.26994	0.0460076	8026104	0.953992	0.970268	tissue	serum	Ribo Exosome Isolation Reagent (RiboBio)	ctrl	SRP322660	SRS9132797	GSM5356840
SRX11066124	GSE176134	8617875	281814	8899689	166247	12363513	3297577	8913	3198415	2929	15147.5	363745	34090	3605	1.15113e+06	3834444	8.60351e+06	0.371757	0.000340442	0.00176062	0.0422787	0.00396234	0.000419015	0.133798	0.445684	8617875	281814	166247	208736	3076052	12350724	9108425	0.737481	0.249058	0.0229168	8899689	0.977083	0.968334	tissue	serum	Ribo Exosome Isolation Reagent (RiboBio)	ctrl	SRP322660	SRS9132798	GSM5356841
SRX11066125	GSE176134	8121164	171814	8292978	79162	11752812	3380672	5715	2369723	3432	12139.9	375595	23580	5014	1.6338e+06	3684087	8.10737e+06	0.292292	0.000423318	0.00149739	0.0463276	0.00290846	0.000618449	0.201521	0.454412	8121164	171814	79162	177303	3196162	11745605	8470281	0.721145	0.272116	0.0209324	8292978	0.979068	0.979282	tissue	serum	Ribo Exosome Isolation Reagent (RiboBio)	ctrl	SRP322660	SRS9132799	GSM5356842
SRX11066126	GSE176134	7793531	267996	8061527	222583	12036271	3752161	7198	2523856	6567	11577.5	779195	127903	8287	1.47467e+06	2849735	7.78179e+06	0.324328	0.000843893	0.00148777	0.10013	0.0164362	0.00106492	0.189503	0.366205	7793531	267996	222583	299942	3439561	12023613	8361469	0.695421	0.286067	0.0358719	8061527	0.964128	0.966756	tissue	serum	Ribo Exosome Isolation Reagent (RiboBio)	ctrl	SRP322660	SRS9132800	GSM5356843
SRX11066127	GSE176134	7531842	201180	7733022	611127	11677408	3333259	6195	5229488	3012	8336.4	413666	56965	8069	531214	1273756	7.52451e+06	0.694994	0.000400292	0.0011079	0.0549758	0.0075706	0.00107236	0.0705979	0.169281	7531842	201180	611127	372742	2948155	11665046	8105764	0.694876	0.252734	0.0459848	7733022	0.954015	0.973984	tissue	serum	Ribo Exosome Isolation Reagent (RiboBio)	ctrl	SRP322660	SRS9132801	GSM5356844
SRX11066128	GSE176134	7055132	403218	7458350	214058	11332585	3660177	12598	2692294	3712	12538.6	670298	54405	3601	1.22985e+06	2371855	7038553	0.382507	0.000527381	0.00178142	0.0952324	0.00772957	0.000511611	0.17473	0.33698	7055132	403218	214058	430049	3210022	11312479	7888399	0.697318	0.283759	0.0545166	7458350	0.945483	0.945937	tissue	serum	Ribo Exosome Isolation Reagent (RiboBio)	ctrl	SRP322660	SRS9132803	GSM5356845
SRX11066129	GSE176134	8151451	310098	8461549	114691	12178911	3602671	9898	2650916	4623	9288.3	778339	32205	5000	1.52521e+06	3130736	8.13632e+06	0.325813	0.000568193	0.00114159	0.0956623	0.00395818	0.000614529	0.187457	0.384785	8151451	310098	114691	437924	3151043	12165207	8899473	0.731551	0.259021	0.0492079	8461549	0.950792	0.963352	tissue	serum	Ribo Exosome Isolation Reagent (RiboBio)	ctrl	SRP322660	SRS9132802	GSM5356846
SRX1130470	GSE71661	2957283	143019	3100302	4226858	16293465	8966305	4746	951147	3334	6854.8	285676	13284	5564	31435.4	1654696	2.95199e+06	0.322205	0.00112941	0.00232209	0.096774	0.00450001	0.00188483	0.0106489	0.560536	2957283	143019	4226858	2278562	6680986	16286708	5378864	0.330261	0.410211	0.423614	3100302	0.576386	0.953869	tissue	plasma	Exo-Quick kit (SBI)	ctrl	SRP061940	SRS1021908	GSM1842541
SRX1130471	GSE71661	1238	102	1340	1689	25400	22371	0	472	0	6.1	92	5	4	13.9	645	1238	0.38126	0	0.0049273	0.0743134	0.00403877	0.00323102	0.0112278	0.521002	1238	102	1689	642	21727	25398	1982	0.0780376	0.855461	0.323915	1340	0.676085	0.923881	tissue	plasma	Exo-Quick kit (SBI)	ctrl	SRP061940	SRS1021907	GSM1842542
SRX1130472	GSE71661	917015	114787	1031802	2010318	7575364	4533244	3922	555461	1142	8429.8	93050	1874	1043	14671.1	237194	912865	0.608481	0.00125101	0.00923444	0.101932	0.00205288	0.00114256	0.0160715	0.259835	917015	114787	2010318	1084257	3443514	7569891	2116059	0.279536	0.454896	0.512395	1031802	0.487605	0.888751	tissue	plasma	Exo-Quick kit (SBI)	ctrl	SRP061940	SRS1021906	GSM1842543
SRX1130473	GSE71661	1090190	28964	1119154	2291021	8535872	5125697	1252	666704	1855	3877.8	92213	2570	1648	14463	305433	1.08876e+06	0.61235	0.00170377	0.00356165	0.0846951	0.00236048	0.00151364	0.0132839	0.280532	1090190	28964	2291021	1434206	3690085	8534466	2553360	0.299182	0.432374	0.561694	1119154	0.438306	0.97412	tissue	plasma	Exo-Quick kit (SBI)	ctrl	SRP061940	SRS1021905	GSM1842544
SRX1130474	GSE71661	1504206	59216	1563422	4466862	15252734	9222450	1957	802681	3044	7606.4	143605	5539	4485	26315.3	508629	1.5019e+06	0.534442	0.00202676	0.0050645	0.0956153	0.00368798	0.00298621	0.0175213	0.338656	1504206	59216	4466862	2240892	6978438	15249614	3804314	0.24947	0.457614	0.58904	1563422	0.41096	0.962124	tissue	plasma	Exo-Quick kit (SBI)	ctrl	SRP061940	SRS1021904	GSM1842545
SRX1130475	GSE71661	1288179	43458	1331637	2185202	9059399	5542560	1178	349548	1718	35215	153547	1322	747	13505.5	731186	1.28679e+06	0.271644	0.00133511	0.0273666	0.119326	0.00102736	0.000580515	0.0104955	0.568225	1288179	43458	2185202	1460944	4079982	9057765	2792581	0.308308	0.45044	0.523152	1331637	0.476848	0.967365	tissue	plasma	Exo-Quick kit (SBI)	ctrl	SRP061940	SRS1021903	GSM1842546
SRX1130476	GSE71661	1160834	49312	1210146	2057022	7941531	4674363	1506	376977	2197	25554.1	108029	1195	919	12275.7	632010	1.15916e+06	0.325217	0.00189534	0.0220454	0.0931962	0.00103092	0.000792818	0.0105902	0.545233	1160834	49312	2057022	1060552	3611777	7939497	2270698	0.286	0.454913	0.46706	1210146	0.53294	0.959251	tissue	plasma	Exo-Quick kit (SBI)	ctrl	SRP061940	SRS1021902	GSM1842547
SRX1130477	GSE71661	313186	18193	331379	1091547	3858877	2435951	557	240547	569	1982.8	34783	644	353	4825.2	28885	312589	0.769531	0.00182028	0.00634315	0.111274	0.00206021	0.00112928	0.0154362	0.0924057	313186	18193	1091547	461897	1973080	3857903	793276	0.205624	0.511438	0.582265	331379	0.417735	0.945099	tissue	plasma	Exo-Quick kit (SBI)	ctrl	SRP061940	SRS1021901	GSM1842548
SRX1130478	GSE71661	597348	35416	632764	2982572	10200787	6585451	1029	165615	1548	10605.7	130339	2011	1244	17900.7	266828	596091	0.277835	0.00259692	0.0177921	0.218656	0.00337364	0.00208693	0.0300301	0.447629	597348	35416	2982572	1751853	4832187	10199376	2384617	0.2338	0.473773	0.734648	632764	0.265352	0.94403	tissue	plasma	Exo-Quick kit (SBI)	ctrl	SRP061940	SRS1021900	GSM1842549
SRX1130479	GSE71661	1504174	37604	1541778	2176230	8561379	4843371	1240	809648	2052	27891.1	121704	1964	1487	16597.9	521259	1502603	0.53883	0.00136563	0.0185619	0.0809954	0.00130707	0.000989616	0.0110461	0.346904	1504174	37604	2176230	1155977	3686081	8560066	2697755	0.315156	0.430614	0.428496	1541778	0.571504	0.97561	tissue	plasma	Exo-Quick kit (SBI)	lung adenocarcinoma	SRP061940	SRS1021899	GSM1842550
SRX1130480	GSE71661	1083490	41217	1124707	1997191	7542760	4420862	1372	622633	1115	8179.7	77536	1464	1188	13711.1	356105	1.08193e+06	0.575483	0.00103056	0.00756027	0.0716644	0.00135314	0.00109804	0.0126728	0.329138	1083490	41217	1997191	1303656	3115485	7541039	2428363	0.32202	0.413137	0.536846	1124707	0.463154	0.963353	tissue	plasma	Exo-Quick kit (SBI)	lung adenocarcinoma	SRP061940	SRS1021898	GSM1842551
SRX1130481	GSE71661	782874	28368	811242	2423152	8338023	5103629	905	484185	872	5692.2	64313	2876	707	14388.4	208811	781845	0.619285	0.00111531	0.00728047	0.082258	0.00367848	0.000904272	0.0184031	0.267075	782874	28368	2423152	1304715	3797409	8336518	2115957	0.253818	0.455515	0.616608	811242	0.383392	0.965031	tissue	plasma	Exo-Quick kit (SBI)	lung adenocarcinoma	SRP061940	SRS1021897	GSM1842552
SRX1130482	GSE71661	3057042	50043	3107085	2009445	11820540	6704010	2346	2318822	1669	9233.7	115463	18153	3164	33659.5	554153	3.05432e+06	0.759195	0.00054644	0.00302316	0.0378032	0.00594339	0.00103591	0.0110203	0.181433	3057042	50043	2009445	2479178	4221342	11817050	5586263	0.472729	0.357225	0.443799	3107085	0.556201	0.983894	tissue	plasma	Exo-Quick kit (SBI)	lung adenocarcinoma	SRP061940	SRS1021896	GSM1842553
SRX1130483	GSE71661	2361450	124778	2486228	1713517	8361506	4161761	4030	1146275	2103	27217.6	117982	86425	2061	27420	947617	2.3571e+06	0.486307	0.000892198	0.0115471	0.0500539	0.0366658	0.000874379	0.0116329	0.402027	2361450	124778	1713517	897958	3256716	8354419	3384186	0.405077	0.38982	0.265339	2486228	0.734661	0.949812	tissue	plasma	Exo-Quick kit (SBI)	lung adenocarcinoma	SRP061940	SRS1021895	GSM1842554
SRX1130484	GSE71661	3489541	101416	3590957	1991572	10563013	4980484	4342	938479	10981	33018.2	172206	15296	7151	50854.7	2256243	3.48423e+06	0.269351	0.00315163	0.00947647	0.0494244	0.00439007	0.00205239	0.0145957	0.647559	3489541	101416	1991572	1004741	3970066	10557336	4595698	0.435308	0.376048	0.218626	3590957	0.781374	0.971758	tissue	plasma	Exo-Quick kit (SBI)	lung adenocarcinoma	SRP061940	SRS1021894	GSM1842555
SRX1130485	GSE71661	1508754	63637	1572391	2408424	9601389	5620574	2487	984439	3210	9817.2	97028	3811	1650	25885.8	380009	1505850	0.653743	0.00213169	0.00651937	0.064434	0.0025308	0.00109573	0.0171902	0.252355	1508754	63637	2408424	1553662	4063266	9597743	3126053	0.325707	0.423356	0.497004	1572391	0.502996	0.959529	tissue	plasma	Exo-Quick kit (SBI)	lung adenocarcinoma	SRP061940	SRS1021893	GSM1842556
SRX1130486	GSE71661	3673345	132063	3805408	3023785	14170256	7341063	4786	1839213	11572	77534.5	243741	3556	2534	29371.9	1460547	3.66807e+06	0.501412	0.00315479	0.0211377	0.0664494	0.000969447	0.000690827	0.00800745	0.398179	3673345	132063	3023785	1832038	5503384	14164615	5637446	0.397995	0.38853	0.324977	3805408	0.675023	0.965296	tissue	plasma	Exo-Quick kit (SBI)	lung adenocarcinoma	SRP061940	SRS1021892	GSM1842557
SRX1130487	GSE71661	4896902	332852	5229754	1487139	11275887	4558994	11246	2087796	12667	149014	203563	1495	1926	35204.5	2393174	4.88484e+06	0.427403	0.00259312	0.0305055	0.0416724	0.000306049	0.000394281	0.00720689	0.489919	4896902	332852	1487139	832453	3706046	11255392	6062207	0.538605	0.329268	0.137318	5229754	0.862682	0.936354	tissue	plasma	Exo-Quick kit (SBI)	lung adenocarcinoma	SRP061940	SRS1021891	GSM1842558
SRX1130488	GSE71661	3949480	99344	4048824	4251581	18574570	10274165	3341	2724824	5704	27282.2	372762	4409	2242	37859.6	770404	3.94549e+06	0.690618	0.0014457	0.00691479	0.0944781	0.00111748	0.000568244	0.00959567	0.195262	3949480	99344	4251581	2652611	7616350	18569366	6701435	0.360887	0.410157	0.395827	4048824	0.604173	0.975463	tissue	plasma	Exo-Quick kit (SBI)	lung adenocarcinoma	SRP061940	SRS1021890	GSM1842559
SRX11346503	GSE179382	2672355	27589	2699944	312666	3747195	734585	618	1423888	1117	1817.7	85501	778	593	137437	1019945	2671077	0.533076	0.000418183	0.000680512	0.0320099	0.000291268	0.000222008	0.0514539	0.381848	2672355	27589	312666	437149	296972	3746731	3137093	0.837288	0.0792616	0.139348	2699944	0.860652	0.989782	tissue	plasma	Total Exosome Isolation Kit (Thermo)	Hereditary hemorrhagic telangiectasia type 2 (HHT2)	SRP326791	SRS9390486	GSM5416502
SRX11346504	GSE179382	11032779	135444	11168223	736129	13701542	1797190	4435	2938516	6903	12668.2	692154	3250	1294	470690	6900615	1.10261e+07	0.266506	0.000626061	0.00114893	0.0627742	0.000294755	0.000117358	0.0426888	0.625844	11032779	135444	736129	1080180	715547	13700079	12248403	0.894039	0.0522294	0.0881895	11168223	0.911811	0.987872	tissue	plasma	Total Exosome Isolation Kit (Thermo)	Hereditary hemorrhagic telangiectasia type 2 (HHT2)	SRP326791	SRS9390485	GSM5416503
SRX11346505	GSE179382	7113678	56171	7169849	440010	8746383	1136524	1622	2731097	2573	11128	151951	813	1284	378415	3832147	7.10941e+06	0.384153	0.000361915	0.00156525	0.0213732	0.000114356	0.000180606	0.0532273	0.539025	7113678	56171	440010	632056	503738	8745653	7801905	0.892089	0.0575987	0.081013	7169849	0.918987	0.992166	tissue	plasma	Total Exosome Isolation Kit (Thermo)	Hereditary hemorrhagic telangiectasia type 2 (HHT2)	SRP326791	SRS9390491	GSM5416504
SRX11346506	GSE179382	3501778	30480	3532258	555297	5551732	1464177	1269	1735408	1202	5795.4	99846	906	1122	247514	1407878	3.49967e+06	0.495877	0.000343461	0.00165598	0.0285301	0.000258881	0.000320602	0.070725	0.402289	3501778	30480	555297	921137	542450	5551142	4453395	0.802248	0.0977186	0.206839	3532258	0.793161	0.991371	tissue	plasma	Total Exosome Isolation Kit (Thermo)	Hereditary hemorrhagic telangiectasia type 2 (HHT2)	SRP326791	SRS9390487	GSM5416505
SRX11346507	GSE179382	902110	5150	907260	67047	1175858	201551	181	617982	346	792.7	17900	437	384	73812.6	190069	901723	0.685334	0.00038371	0.000879095	0.0198509	0.000484628	0.000425851	0.0818573	0.210784	902110	5150	67047	94847	106603	1175757	1002107	0.852308	0.0906675	0.0946476	907260	0.905352	0.994324	tissue	plasma	Total Exosome Isolation Kit (Thermo)	Hereditary hemorrhagic telangiectasia type 2 (HHT2)	SRP326791	SRS9390488	GSM5416506
SRX11346508	GSE179382	1994869	12093	2006962	209146	2695627	479519	325	1334035	1151	2312.1	41878	598	503	122199	491239	1.99391e+06	0.669053	0.000577256	0.00115958	0.0210029	0.000299912	0.000252268	0.0612859	0.246369	1994869	12093	209146	296327	182905	2695340	2303289	0.854545	0.0678597	0.128654	2006962	0.871346	0.993974	tissue	plasma	Total Exosome Isolation Kit (Thermo)	Hereditary hemorrhagic telangiectasia type 2 (HHT2)	SRP326791	SRS9390489	GSM5416507
SRX11346509	GSE179382	3196527	8918	3205445	98002	3535593	232146	384	2303330	1410	699	24799	819	395	94556.4	769755	3.19576e+06	0.720745	0.000441209	0.000218727	0.00775996	0.000256277	0.000123601	0.029588	0.240867	3196527	8918	98002	142318	89475	3535240	3347763	0.946969	0.0253095	0.0425114	3205445	0.957489	0.997218	tissue	plasma	Total Exosome Isolation Kit (Thermo)	Hereditary hemorrhagic telangiectasia type 2 (HHT2)	SRP326791	SRS9390490	GSM5416508
SRX11346510	GSE179382	17452789	79689	17532478	879009	20488584	2077097	2790	9142896	5743	6151.2	519048	7631	4872	531179	7229271	1.74468e+07	0.524045	0.000329172	0.000352569	0.0297503	0.000437387	0.000279249	0.0304457	0.414361	17452789	79689	879009	1210589	864498	20486574	18743067	0.914895	0.0421983	0.0645886	17532478	0.935411	0.995455	tissue	plasma	Total Exosome Isolation Kit (Thermo)	Hereditary hemorrhagic telangiectasia type 2 (HHT2)	SRP326791	SRS9390492	GSM5416509
SRX11346511	GSE179382	1642985	9259	1652244	361555	3157895	1144096	290	1027950	787	479	41090	878	444	54617.3	516037	1.64228e+06	0.625928	0.000479211	0.000291667	0.0250201	0.000534622	0.000270355	0.0332569	0.314219	1642985	9259	361555	824469	319434	3157702	2476713	0.78434	0.10116	0.332888	1652244	0.667112	0.994396	tissue	plasma	Total Exosome Isolation Kit (Thermo)	Hereditary hemorrhagic telangiectasia type 2 (HHT2)	SRP326791	SRS9390493	GSM5416510
SRX11346512	GSE179382	1455808	4768	1460576	72542	1703710	170592	197	1014717	532	528	13959	1610	181	39121.4	384720	1.45537e+06	0.697223	0.000365543	0.000362795	0.00959139	0.00110625	0.000124367	0.0268808	0.264345	1455808	4768	72542	100294	70161	1703573	1560870	0.916233	0.0411846	0.0642552	1460576	0.935745	0.996736	tissue	plasma	Total Exosome Isolation Kit (Thermo)	Hereditary hemorrhagic telangiectasia type 2 (HHT2)	SRP326791	SRS9390495	GSM5416511
SRX11346513	GSE179382	1675031	13573	1688604	176991	2260792	395197	530	895155	889	860.6	47464	1997	215	77589.9	649857	1.67403e+06	0.534731	0.000531055	0.00051409	0.0283532	0.00119293	0.000128433	0.0463492	0.3882	1675031	13573	176991	231210	163469	2260274	1919814	0.849372	0.0723226	0.120434	1688604	0.879566	0.991962	tissue	plasma	Total Exosome Isolation Kit (Thermo)	Hereditary hemorrhagic telangiectasia type 2 (HHT2)	SRP326791	SRS9390494	GSM5416512
SRX11346514	GSE179382	2255638	17996	2273634	139182	2687562	274746	165	1139703	666	1834	45433	226	448	221247	845573	2.25513e+06	0.505382	0.000295327	0.000813257	0.0201465	0.000100216	0.000198658	0.0981082	0.374955	2255638	17996	139182	154787	119682	2687285	2428421	0.903671	0.0445364	0.0637398	2273634	0.93626	0.992085	tissue	plasma	Total Exosome Isolation Kit (Thermo)	ctrl	SRP326791	SRS9390498	GSM5416513
SRX11346515	GSE179382	4295635	42017	4337652	786114	6622096	1498330	2031	1896728	3386	1152.7	53971	40631	1099	143514	2151536	4.29202e+06	0.44192	0.000788906	0.000268568	0.0125747	0.00946664	0.000256057	0.0334374	0.501288	4295635	42017	786114	871602	625637	6621005	5209254	0.786777	0.0944928	0.167318	4337652	0.832682	0.990313	tissue	plasma	Total Exosome Isolation Kit (Thermo)	ctrl	SRP326791	SRS9390497	GSM5416514
SRX11346517	GSE179382	3217039	43943	3260982	2409702	8968350	3297666	862	1230184	1458	2719.5	308254	2020	885	143626	1525654	3.2148e+06	0.382663	0.000453527	0.000845931	0.0958859	0.000628344	0.000275289	0.0446765	0.474572	3217039	43943	2409702	2264530	1032570	8967784	5525512	0.616151	0.115142	0.409832	3260982	0.590168	0.986525	tissue	plasma	Total Exosome Isolation Kit (Thermo)	ctrl	SRP326791	SRS9390499	GSM5416516
SRX11346518	GSE179382	7471562	46276	7517838	535383	9286413	1233192	7068	3557565	2534	3147.9	110071	57455	2542	1.10104e+06	2627700	7.46206e+06	0.476754	0.000339585	0.000421854	0.0147508	0.00769962	0.000340657	0.147552	0.352141	7471562	46276	535383	642026	589675	9284922	8159864	0.87883	0.0635089	0.078681	7517838	0.921319	0.993845	tissue	plasma	Total Exosome Isolation Kit (Thermo)	ctrl	SRP326791	SRS9390500	GSM5416517
SRX11346519	GSE179382	9375877	63285	9439162	481580	10760626	839884	2228	3405319	1826	6504.3	168375	3191	985	231371	5551873	9369444	0.363449	0.000194889	0.000694203	0.0179707	0.000340575	0.000105129	0.0246942	0.592551	9375877	63285	481580	445413	393285	10759440	9884575	0.918689	0.0365526	0.0450614	9439162	0.954939	0.993295	tissue	plasma	Total Exosome Isolation Kit (Thermo)	ctrl	SRP326791	SRS9390501	GSM5416518
SRX11346520	GSE179382	4003494	35448	4038942	1009895	7787721	2738884	1231	1636255	1229	11048.3	118052	2289	1073	472347	1758980	4.00127e+06	0.408934	0.000307152	0.0027612	0.0295036	0.000572068	0.000268165	0.118049	0.439605	4003494	35448	1009895	2140166	598250	7787253	6179108	0.79349	0.0768243	0.346355	4038942	0.653645	0.991223	tissue	plasma	Total Exosome Isolation Kit (Thermo)	ctrl	SRP326791	SRS9390503	GSM5416519
SRX11346521	GSE179382	11001405	116873	11118278	7915356	37462949	18429315	4907	3479790	4000	21485.4	324596	4195	2516	843905	6311209	1.09917e+07	0.316584	0.000363911	0.00195469	0.029531	0.000381652	0.0002289	0.0767766	0.57418	11001405	116873	7915356	12210167	6217494	37461295	23328445	0.622735	0.165971	0.523403	11118278	0.476597	0.989488	tissue	plasma	Total Exosome Isolation Kit (Thermo)	ctrl	SRP326791	SRS9390502	GSM5416520
SRX11346522	GSE179382	8017389	49008	8066397	466256	9616407	1083754	1344	2854916	1891	10312.9	134421	651	820	228933	4783115	8015060	0.356194	0.000235931	0.00128669	0.0167711	8.12221e-05	0.000102307	0.0285629	0.596766	8017389	49008	466256	600593	482381	9615627	8666990	0.901344	0.0501664	0.0692966	8066397	0.930703	0.993924	tissue	plasma	Total Exosome Isolation Kit (Thermo)	ctrl	SRP326791	SRS9390504	GSM5416521
SRX11346523	GSE179382	5063388	6727	5070115	80940	5389603	238548	293	825597	514	1998.1	35872	176	209	8730.3	4189916	5.06301e+06	0.163064	0.000101521	0.000394646	0.00708511	3.47619e-05	4.12798e-05	0.00172433	0.827554	5063388	6727	80940	135233	103168	5389456	5205348	0.965839	0.0191426	0.0259796	5070115	0.97402	0.998673	tissue	plasma	Total Exosome Isolation Kit (Thermo)	Hereditary hemorrhagic telangiectasia type 1 (HHT1)	SRP326791	SRS9390505	GSM5416522
SRX11346524	GSE179382	829928	2423	832351	21138	915434	61945	21	688374	202	319	8641	298	114	53028.3	78898	829874	0.829492	0.00024341	0.000384396	0.0104124	0.000359091	0.00013737	0.0638992	0.0950722	829928	2423	21138	33695	28171	915355	866046	0.946131	0.030776	0.0389067	832351	0.961093	0.997089	tissue	plasma	Total Exosome Isolation Kit (Thermo)	Hereditary hemorrhagic telangiectasia type 1 (HHT1)	SRP326791	SRS9390506	GSM5416523
SRX11346525	GSE179382	891110	6030	897140	293608	1990139	799391	247	782195	428	598	30373	417	285	10889.9	65581	890767	0.878114	0.000480485	0.000671332	0.0340976	0.000468136	0.000319949	0.0122253	0.0736231	891110	6030	293608	543920	255319	1989987	1441060	0.724155	0.128302	0.377444	897140	0.622556	0.993279	tissue	plasma	Total Exosome Isolation Kit (Thermo)	Hereditary hemorrhagic telangiectasia type 1 (HHT1)	SRP326791	SRS9390508	GSM5416524
SRX11346526	GSE179382	1639836	7568	1647404	208064	2582663	727195	557	936802	1047	722.3	37878	284	288	23337.6	638722	1.63908e+06	0.571541	0.000638773	0.000440674	0.0231093	0.000173268	0.000175708	0.0142382	0.389683	1639836	7568	208064	532144	194848	2582460	2179548	0.843981	0.0754505	0.244153	1647404	0.755847	0.995406	tissue	plasma	Total Exosome Isolation Kit (Thermo)	Hereditary hemorrhagic telangiectasia type 1 (HHT1)	SRP326791	SRS9390507	GSM5416525
SRX11346527	GSE179382	2465054	8333	2473387	107498	2893162	312277	184	993170	614	1556.6	34481	170	207	10750.7	1423802	2.46475e+06	0.402949	0.000249112	0.000631544	0.0139896	6.89725e-05	8.39841e-05	0.00436178	0.577666	2465054	8333	107498	185359	126773	2893017	2658746	0.919022	0.0438203	0.0697167	2473387	0.930283	0.996631	tissue	plasma	Total Exosome Isolation Kit (Thermo)	Hereditary hemorrhagic telangiectasia type 1 (HHT1)	SRP326791	SRS9390509	GSM5416526
SRX11346528	GSE179382	3110232	8423	3118655	208365	3806226	479206	219	1746716	735	539	43015	489	388	24520	1293539	3109941	0.561656	0.000236339	0.000173315	0.0138315	0.000157238	0.000124761	0.00788439	0.415937	3110232	8423	208365	319203	159830	3806053	3437858	0.903261	0.0419936	0.0928494	3118655	0.907151	0.997299	tissue	plasma	Total Exosome Isolation Kit (Thermo)	Hereditary hemorrhagic telangiectasia type 1 (HHT1)	SRP326791	SRS9390510	GSM5416527
SRX11346529	GSE179382	5921852	24701	5946553	510786	7797350	1340011	1118	2188132	1176	4270.4	87533	1266	590	212702	3424108	5.91978e+06	0.369631	0.000198656	0.000721378	0.0147865	0.000213859	9.96659e-05	0.0359308	0.578418	5921852	24701	510786	970555	368764	7796658	6917108	0.887189	0.0472977	0.140312	5946553	0.859688	0.995846	tissue	plasma	Total Exosome Isolation Kit (Thermo)	Hereditary hemorrhagic telangiectasia type 1 (HHT1)	SRP326791	SRS9390511	GSM5416528
SRX11346530	GSE179382	4352427	17910	4370337	72097	4629310	186876	377	1857852	1066	9901.2	93264	2697	1150	79051.1	2306803	4.35178e+06	0.426917	0.000244957	0.0022752	0.0214312	0.000619746	0.000264259	0.0181652	0.530082	4352427	17910	72097	86623	99979	4629036	4456960	0.962827	0.0215982	0.0194354	4370337	0.980565	0.995902	tissue	plasma	Total Exosome Isolation Kit (Thermo)	Hereditary hemorrhagic telangiectasia type 1 (HHT1)	SRP326791	SRS9390512	GSM5416529
SRX11346531	GSE179382	1211786	9633	1221419	142964	1713305	348922	450	720318	474	494	156972	297	109	22635.9	309948	1.21125e+06	0.594691	0.000391332	0.000407844	0.129595	0.000245202	8.99898e-05	0.0186881	0.255891	1211786	9633	142964	217799	130966	1713148	1439218	0.840101	0.0764476	0.151331	1221419	0.848669	0.992113	tissue	plasma	Total Exosome Isolation Kit (Thermo)	Hereditary hemorrhagic telangiectasia type 1 (HHT1)	SRP326791	SRS9390513	GSM5416530
SRX11346532	GSE179382	5947722	80718	6028440	165514	6382870	188916	2325	3311776	7822	2870.9	749315	4193	5514	144244	1719475	5.94521e+06	0.557049	0.00131568	0.000482893	0.126037	0.000705274	0.000927469	0.0242623	0.28922	5947722	80718	165514	60498	127513	6381965	6088938	0.954085	0.0199802	0.00993572	6028440	0.990064	0.98661	tissue	plasma	Total Exosome Isolation Kit (Thermo)	Hereditary hemorrhagic telangiectasia type 1 (HHT1)	SRP326791	SRS9390514	GSM5416531
SRX11346533	GSE179382	1085323	5596	1090919	96123	1466489	279447	136	855334	388	214	48379	202	174	11875.6	168583	1.08515e+06	0.788218	0.000357554	0.000197208	0.0445828	0.000186149	0.000160347	0.0109437	0.155355	1085323	5596	96123	195929	83388	1466359	1286848	0.87758	0.0568674	0.152255	1090919	0.847745	0.99487	tissue	plasma	Total Exosome Isolation Kit (Thermo)	Hereditary hemorrhagic telangiectasia type 1 (HHT1)	SRP326791	SRS9390515	GSM5416532
SRX11346534	GSE179382	10864663	110604	10975267	154353	11442730	313110	1848	2282375	10334	14084.9	606585	2803	2835	140268	7803117	1.08624e+07	0.210117	0.000951355	0.00129667	0.0558426	0.000258046	0.000260992	0.0129131	0.71836	10864663	110604	154353	80630	231220	11441470	11055897	0.9663	0.0202089	0.00729294	10975267	0.992707	0.989922	tissue	plasma	Total Exosome Isolation Kit (Thermo)	Hereditary hemorrhagic telangiectasia type 1 (HHT1)	SRP326791	SRS9390516	GSM5416533
SRX11346535	GSE179382	10498163	91751	10589914	314354	11435403	531135	1805	7150778	14370	6140.3	677540	6953	3537	118810	2517864	1.0496e+07	0.681287	0.00136909	0.000585014	0.0645523	0.000662443	0.000336986	0.0113196	0.239888	10498163	91751	314354	262260	267364	11433892	10852174	0.949123	0.0233835	0.0241666	10589914	0.975833	0.991336	tissue	plasma	Total Exosome Isolation Kit (Thermo)	Hereditary hemorrhagic telangiectasia type 1 (HHT1)	SRP326791	SRS9390517	GSM5416534
SRX1158786	GSE72183	275362	23751	299113	521684	3148084	2327287	40	225381	1	20.1	44808	7	7	229.2	4859	275312	0.818638	3.63224e-06	7.3008e-05	0.162753	2.54257e-05	2.54257e-05	0.000832509	0.017649	275362	23751	521684	34676	2290699	3146172	333789	0.106094	0.728091	0.103886	299113	0.896114	0.920595	tissue	urine	ultracentrifuge		SRP062587	SRS1039828	GSM1857177
SRX1158787	GSE72183	201313	50268	251581	147073	1033227	634573	2861	152509	8	41	20695	3	3741	18421.8	3031	198450	0.768502	4.03125e-05	0.000206601	0.104283	1.51172e-05	0.0188511	0.0928285	0.0152734	201313	50268	147073	68978	557427	1025059	320559	0.312722	0.5438	0.21518	251581	0.78482	0.800192	tissue	urine	ultracentrifuge		SRP062587	SRS1039865	GSM1857178
SRX1158788	GSE72183	233460	29709	263169	84579	859211	511463	21	137869	1	1819	84856	4	1414	7457.3	13	233433	0.590614	4.28388e-06	0.00779238	0.363513	1.71355e-05	0.0060574	0.0319462	5.56904e-05	233460	29709	84579	62298	448196	858242	325467	0.379225	0.522226	0.191411	263169	0.808589	0.887111	tissue	urine	ultracentrifuge		SRP062587	SRS1039864	GSM1857179
SRX1158789	GSE72183	255976	18971	274947	39639	451629	137043	25	226948	3	37	22954	5	18	5974.2	11	255950	0.886688	1.1721e-05	0.000144559	0.0896815	1.95351e-05	7.03262e-05	0.0233413	4.29771e-05	255976	18971	39639	11822	121083	447491	286769	0.640837	0.270582	0.0412248	274947	0.958775	0.931001	tissue	urine	ultracentrifuge		SRP062587	SRS1039866	GSM1857180
SRX1158790	GSE72183	174826	7514	182340	17672	301321	101309	8	166233	0	6	3242	2	0	2082.3	3251	174816	0.950901	0	3.43217e-05	0.0185452	1.14406e-05	0	0.0119114	0.0185967	174826	7514	17672	11079	89114	300205	193419	0.64429	0.296844	0.0572798	182340	0.94272	0.958791	tissue	urine	ultracentrifuge		SRP062587	SRS1039863	GSM1857181
SRX1158791	GSE72183	229448	46674	276122	97011	585951	212818	2532	192052	11	440	22307	7	19	8967.4	3112	226915	0.846359	4.84762e-05	0.00193905	0.0983054	3.08485e-05	8.37316e-05	0.0395187	0.0137144	229448	46674	97011	9279	189597	572009	285401	0.498945	0.331458	0.0325121	276122	0.967488	0.830966	tissue	urine	ultracentrifuge		SRP062587	SRS1039862	GSM1857182
SRX1158792	GSE72183	266798	50631	317429	56660	675712	301623	1234	207961	6	3316.1	33231	1345	396	9213.4	10094	265562	0.783096	2.25936e-05	0.0124871	0.125134	0.00506472	0.00149117	0.0346939	0.0380099	266798	50631	56660	96300	194968	665357	413729	0.621815	0.293028	0.232761	317429	0.767239	0.840497	tissue	urine	ultracentrifuge		SRP062587	SRS1039861	GSM1857183
SRX1158793	GSE72183	206324	23306	229630	52147	649256	367479	879	176834	1085	24.3	19970	1203	23	6287.7	18	205445	0.860736	0.00528122	0.00011828	0.0972036	0.00585558	0.000111952	0.0306053	8.76147e-05	206324	23306	52147	22699	342119	646595	252329	0.390243	0.529109	0.089958	229630	0.910042	0.898506	tissue	urine	ultracentrifuge		SRP062587	SRS1039860	GSM1857184
SRX1158794	GSE72183	169379	40477	209856	34976	336454	91622	1217	159496	4	22	5319	4	12	3286	19	168162	0.948466	2.37866e-05	0.000130826	0.0316302	2.37866e-05	7.13598e-05	0.0195407	0.000112986	169379	40477	34976	9916	78970	333718	219772	0.658556	0.236637	0.0451195	209856	0.954881	0.80712	tissue	urine	ultracentrifuge		SRP062587	SRS1039859	GSM1857185
SRX1158795	GSE72183	122017	16913	138930	71894	655592	444768	19	115891	2	1	2300	1	1248	2555	0	121998	0.949942	1.63937e-05	8.19686e-06	0.0188528	8.19686e-06	0.0102297	0.020943	0	122017	16913	71894	15058	419650	645532	153988	0.238544	0.650084	0.0977868	138930	0.902213	0.878262	tissue	urine	ultracentrifuge		SRP062587	SRS1039827	GSM1857186
SRX1158796	GSE72183	597374	60312	657686	154269	1496466	684511	6046	388610	27	3513.1	94031	967	18287	75391.6	10500	591327	0.657183	4.566e-05	0.00594105	0.159017	0.00163531	0.0309254	0.127496	0.0177567	597374	60312	154269	277712	394553	1484220	935398	0.630229	0.265832	0.296892	657686	0.703108	0.908297	tissue	urine	ultracentrifuge		SRP062587	SRS1039858	GSM1857187
SRX1158797	GSE72183	38784	6764	45548	18530	254686	190608	7	27555	6	2768	5438	11	27	2956.9	14	38775.9	0.710622	0.000154735	0.0713845	0.140242	0.000283681	0.000696309	0.0762561	0.000361049	38784	6764	18530	18780	169537	252395	64328	0.25487	0.671713	0.291941	45548	0.708059	0.851497	tissue	urine	ultracentrifuge		SRP062587	SRS1039857	GSM1857188
SRX1158798	GSE72183	116822	1959	118781	13648	206493	74064	3	112279	1	17	4441	4	10	58	9	116819	0.961136	8.56025e-06	0.000145524	0.0380161	3.4241e-05	8.56025e-05	0.000496495	7.70423e-05	116822	1959	13648	2554	70772	205755	121335	0.589706	0.343962	0.0210492	118781	0.978951	0.983507	tissue	urine	ultracentrifuge		SRP062587	SRS1039855	GSM1857189
SRX1158799	GSE72183	22817	6389	29206	19286	116553	68061	11	20891	0	3	1855	2	6	26	23	22806	0.916031	0	0.000131544	0.0813382	8.76962e-05	0.000263089	0.00114005	0.00100851	22817	6389	19286	7577	57483	113552	36783	0.323931	0.506226	0.205992	29206	0.794008	0.781244	tissue	urine	ultracentrifuge		SRP062587	SRS1039856	GSM1857190
SRX1158800	GSE72183	115873	15636	131509	21136	309139	156494	968	98134	1	6	15240	18	49	1452	5	114905	0.854045	8.70284e-06	5.2217e-05	0.132631	0.000156651	0.000426439	0.0126365	4.35142e-05	115873	15636	21136	3642	133227	289514	135151	0.46682	0.460175	0.0269476	131509	0.973052	0.881103	tissue	urine	ultracentrifuge		SRP062587	SRS1039854	GSM1857191
SRX1158801	GSE72183	235140	106143	341283	77455	905043	486305	66	160655	8	3009.9	40593	950	3229	26550.1	40	235035	0.683536	3.40375e-05	0.0128062	0.17271	0.00404195	0.0137384	0.112962	0.000170187	235140	106143	77455	85085	388802	892625	426368	0.477656	0.435571	0.199558	341283	0.800442	0.688988	tissue	urine	ultracentrifuge		SRP062587	SRS1039829	GSM1857192
SRX1158802	GSE72183	142355	15252	157607	48609	406336	200120	9	113143	3	1	14536	1	1276	13360	25	142345	0.794851	2.10756e-05	7.02519e-06	0.102118	7.02519e-06	0.00896414	0.0938565	0.00017563	142355	15252	48609	36374	161355	403945	193981	0.480216	0.399448	0.187513	157607	0.812487	0.903228	tissue	urine	ultracentrifuge		SRP062587	SRS1039853	GSM1857193
SRX1158803	GSE72183	234085	33312	267397	238104	1078926	573425	1597	173306	3	879	51798	55	95	6344.7	7	232488	0.745442	1.29039e-05	0.00378085	0.222799	0.000236572	0.000408624	0.0272905	3.01091e-05	234085	33312	238104	52866	514290	1072657	320263	0.29857	0.479454	0.165071	267397	0.834929	0.875421	tissue	urine	ultracentrifuge		SRP062587	SRS1039852	GSM1857194
SRX1158804	GSE72183	144971	5819	150790	56319	323465	116356	15	131520	7	12	11061	4	19	2305	28	144956	0.90731	4.82905e-05	8.27837e-05	0.0763059	2.75946e-05	0.000131074	0.0159014	0.000193162	144971	5819	56319	39702	76063	322874	190492	0.589989	0.235581	0.208418	150790	0.791582	0.96141	tissue	urine	ultracentrifuge		SRP062587	SRS1039851	GSM1857195
SRX1158805	GSE72183	526988	82966	609954	157565	1187679	420160	6759	209233	715	860	198108	3073	5931	100867	1442	520229	0.402194	0.0013744	0.00165312	0.380809	0.00590702	0.0114008	0.193889	0.00277186	526988	82966	157565	82572	333605	1183696	692526	0.585054	0.281833	0.119233	609954	0.880767	0.86398	tissue	urine	ultracentrifuge		SRP062587	SRS1039849	GSM1857196
SRX1158806	GSE72183	75264	40369	115633	382325	1797077	1299119	1688	55191	13	1	15459	2	230	2650.8	28	73574.8	0.750135	0.000176691	1.35916e-05	0.210113	2.71832e-05	0.00312607	0.0360286	0.000380565	75264	40369	382325	91444	1183805	1773207	207077	0.116781	0.667607	0.441594	115633	0.558406	0.650887	tissue	urine	ultracentrifuge		SRP062587	SRS1039850	GSM1857197
SRX1158807	GSE72183	57105	21048	78153	126873	494085	289059	1025	40679	271	7.1	9063	1	2656	2322.2	1080	56079.3	0.725384	0.00483244	0.000126606	0.16161	1.78319e-05	0.0473615	0.0414092	0.0192584	57105	21048	126873	32095	251947	489068	110248	0.225425	0.515157	0.291116	78153	0.708884	0.730682	tissue	urine	ultracentrifuge		SRP062587	SRS1039846	GSM1857198
SRX1158808	GSE72183	98677	71047	169724	73600	473097	229773	1805	51091	3	11	41705	4	12	3899.6	4	96729.6	0.528184	3.10143e-05	0.000113719	0.43115	4.13524e-05	0.000124057	0.0403144	4.13524e-05	98677	71047	73600	40087	178814	462225	209811	0.453915	0.386855	0.191062	169724	0.808938	0.581397	tissue	urine	ultracentrifuge		SRP062587	SRS1039845	GSM1857199
SRX1158809	GSE72183	57070	8912	65982	24999	186131	95150	87	52057	1	4	3614	9	20	1172.5	8	56885.5	0.915119	1.75792e-05	7.03167e-05	0.0635311	0.000158213	0.000351583	0.0206116	0.000140633	57070	8912	24999	15525	76029	182535	81507	0.446528	0.416517	0.190474	65982	0.809526	0.864933	tissue	urine	ultracentrifuge		SRP062587	SRS1039848	GSM1857200
SRX1158810	GSE72183	42985	19724	62709	46752	314497	205036	22	39943	37	0	1958	0	7	515.8	10	42470.8	0.940481	0.000871187	0	0.0461023	0	0.000164819	0.0121448	0.000235456	42985	19724	46752	108449	90145	308055	171158	0.555609	0.292626	0.633619	62709	0.366381	0.685468	tissue	urine	ultracentrifuge		SRP062587	SRS1039847	GSM1857201
SRX1158811	GSE72183	68003	28328	96331	88003	374924	190590	167	56033	8	7	6535	182	1461	3562	48	67836	0.826007	0.000117931	0.00010319	0.0963353	0.00268294	0.0215372	0.052509	0.000707589	68003	28328	88003	10950	176767	372051	107281	0.28835	0.475115	0.102068	96331	0.897932	0.705931	tissue	urine	ultracentrifuge		SRP062587	SRS1039844	GSM1857202
SRX1158812	GSE72183	105052	89555	194607	158873	661863	308383	2331	85513	9	793	10326	7	53	4595	1425	102721	0.832478	8.7616e-05	0.00771994	0.100525	6.81458e-05	0.000515961	0.0447328	0.0138725	105052	89555	158873	95756	184108	633344	290363	0.45846	0.290692	0.32978	194607	0.67022	0.539816	tissue	urine	ultracentrifuge		SRP062587	SRS1039843	GSM1857203
SRX1158813	GSE72183	57098	9792	66890	76243	679579	536446	13	52872	10	6	2419	234	9	1527	8	57085	0.926198	0.000175177	0.000105106	0.0423754	0.00409915	0.00015766	0.0267496	0.000140142	57098	9792	76243	14397	516496	674026	81287	0.120599	0.766285	0.177113	66890	0.822887	0.85361	tissue	urine	ultracentrifuge		SRP062587	SRS1039842	GSM1857204
SRX1158814	GSE72183	74708	41489	116197	59620	337869	162052	275	70971	8	11	3178	2	8	249	5	74432	0.953501	0.000107481	0.000147786	0.0426967	2.68702e-05	0.000107481	0.00334534	6.71754e-05	74708	41489	59620	48922	104323	329062	165119	0.501787	0.317031	0.296283	116197	0.703717	0.642943	tissue	urine	ultracentrifuge		SRP062587	SRS1039841	GSM1857205
SRX1158815	GSE72183	42842	145969	188811	304976	1306566	812779	4249	32567	8	188	1682	6	2960	1182	0	38593	0.843858	0.000207291	0.00487135	0.043583	0.000155469	0.0766978	0.0306273	0	42842	145969	304976	130389	542100	1166276	319200	0.273692	0.464813	0.408487	188811	0.591513	0.226904	tissue	urine	ultracentrifuge		SRP062587	SRS1039840	GSM1857206
SRX1158816	GSE72183	210842	22583	233425	207867	1005673	564381	432	111480	1555	1613.9	43987	1122	8846	39447.7	2357	210409	0.529826	0.00739038	0.00767031	0.209055	0.00533248	0.042042	0.187481	0.011202	210842	22583	207867	217316	335554	994162	450741	0.453388	0.337524	0.482131	233425	0.517869	0.903254	tissue	urine	ultracentrifuge		SRP062587	SRS1039839	GSM1857207
SRX1158817	GSE72183	26900	40589	67489	109264	459838	283085	596	18409	559	473.1	6723	2	21	75.4	41	26303.5	0.699869	0.0212519	0.0179862	0.255593	7.60355e-05	0.000798373	0.00286654	0.00155873	26900	40589	109264	13521	146592	336866	81010	0.240481	0.435164	0.166905	67489	0.833095	0.398583	tissue	urine	ultracentrifuge		SRP062587	SRS1039838	GSM1857208
SRX1158818	GSE72183	29192	2164	31356	17908	97265	48001	8	28115	5	7	497	0	7	275	278	29184	0.96337	0.000171327	0.000239857	0.0170299	0	0.000239857	0.00942297	0.00952577	29192	2164	17908	8788	35884	93936	40144	0.427355	0.382005	0.218912	31356	0.781088	0.930986	tissue	urine	ultracentrifuge		SRP062587	SRS1039837	GSM1857209
SRX1158819	GSE72183	11982	10913	22895	68780	212307	120632	7	10232	3	3	1284	397	21	31	4	11975	0.854447	0.000250522	0.000250522	0.107223	0.0331524	0.00175365	0.00258873	0.000334029	11982	10913	68780	68602	46023	206300	91497	0.443514	0.223088	0.749773	22895	0.250227	0.523346	tissue	urine	ultracentrifuge		SRP062587	SRS1039836	GSM1857210
SRX1158820	GSE72183	31251	5807	37058	31059	168443	100326	411	22411	28	4	5081	11	1158	2143	4	30840	0.726686	0.000907912	0.000129702	0.164754	0.00035668	0.0375486	0.0694877	0.000129702	31251	5807	31059	9420	86985	164522	46478	0.282503	0.528713	0.202677	37058	0.797323	0.8433	tissue	urine	ultracentrifuge		SRP062587	SRS1039835	GSM1857211
SRX1158821	GSE72183	91193	50814	142007	81048	433834	210779	2350	56771	354	2386	13466	4	5541	8183	2138	88843	0.639004	0.00398456	0.0268564	0.151571	4.50232e-05	0.0623684	0.0921063	0.0240649	91193	50814	81048	28725	154784	406564	170732	0.419939	0.380713	0.168246	142007	0.831754	0.642173	tissue	urine	ultracentrifuge		SRP062587	SRS1039832	GSM1857212
SRX1158822	GSE72183	66267	18770	85037	68285	291006	137684	112	47606	406	1	7365	2	1632	7417	1726	66155	0.719613	0.0061371	1.5116e-05	0.111329	3.0232e-05	0.0246693	0.112115	0.0260902	66267	18770	68285	44991	84071	282384	130028	0.460465	0.297719	0.34601	85037	0.65399	0.779273	tissue	urine	ultracentrifuge		SRP062587	SRS1039834	GSM1857213
SRX1158823	GSE72183	38329	25834	64163	34889	189035	89983	1040	29669	4	9	4909	2	790	1450.3	454	37287.3	0.795686	0.000107275	0.000241369	0.131653	5.36376e-05	0.0211868	0.0388953	0.0121757	38329	25834	34889	21080	47553	167685	85243	0.508352	0.283585	0.247293	64163	0.752707	0.597369	tissue	urine	ultracentrifuge		SRP062587	SRS1039831	GSM1857214
SRX1158824	GSE72183	185178	49494	234672	134691	504169	134806	458	76824	1196	401	63738	990	2120	37761	1690	184720	0.415894	0.00647466	0.00217085	0.345052	0.00535946	0.0114768	0.204423	0.00914898	185178	49494	134691	18478	106650	494491	253150	0.511941	0.215676	0.0729923	234672	0.927008	0.789093	tissue	urine	ultracentrifuge		SRP062587	SRS1039833	GSM1857215
SRX11899868	GSE182717	6892975	1133605	8026580	1915469	14378343	4436294	113046	2271057	117846	93138.1	1022849	159588	136318	2.34484e+06	473288	6.61892e+06	0.343116	0.0178044	0.0140715	0.154534	0.0241109	0.0205952	0.354263	0.0715053	6892975	1133605	1915469	1210028	3159692	14311769	9236608	0.645385	0.220776	0.131004	8026580	0.868996	0.858769	cultured_cell	placental trophoblasts cells	ultracentrifuge		SRP333984	SRS9910989	GSM5535606
SRX11899869	GSE182717	7657103	927498	8584601	2019605	14898416	4294210	85800	2827538	133284	60528.1	1083068	195794	83394	2.51108e+06	460984	7.35567e+06	0.384403	0.0181199	0.00822877	0.147243	0.0266181	0.0113374	0.34138	0.0626706	7657103	927498	2019605	1232844	3006408	14843458	9817445	0.661399	0.202541	0.125577	8584601	0.874423	0.891958	cultured_cell	placental trophoblasts cells	ultracentrifuge		SRP333984	SRS9910990	GSM5535607
SRX11899870	GSE182717	8252186	804787	9056973	2389773	15567367	4120621	71845	3880765	167758	72041.9	1057585	237403	66413	2.01725e+06	548089	8.0473e+06	0.482244	0.0208465	0.0089523	0.131421	0.0295009	0.00825283	0.250674	0.0681084	8252186	804787	2389773	1273458	2794138	15514342	10330431	0.665863	0.1801	0.123272	9056973	0.876728	0.911142	cultured_cell	placental trophoblasts cells	ultracentrifuge		SRP333984	SRS9910991	GSM5535608
SRX12478294	GSE185273	7153955	148755	7302710	399584	9935131	2232837	1126	251822	6357	11657.9	2103410	19204	8022	4.57356e+06	175915	7.14995e+06	0.0352201	0.000889097	0.00163049	0.294185	0.00268589	0.00112197	0.639664	0.0246037	7153955	148755	399584	193006	2032668	9927968	7495716	0.75501	0.204742	0.0257488	7302710	0.974251	0.97963	cultured_cell	endometrial tissue	ultracentrifuge		SRP339946	SRS10441848	GSM5609909
SRX12478295	GSE185273	5553246	171479	5724725	527302	8249091	1997064	2489	237525	7966	9955.2	2146179	31753	8694	2.91435e+06	192102	5.54852e+06	0.0428087	0.0014357	0.00179421	0.386802	0.00572279	0.0015669	0.525247	0.0346222	5553246	171479	527302	187712	1800548	8240287	5912437	0.717504	0.218505	0.0317487	5724725	0.968251	0.970046	cultured_cell	endometrial tissue	ultracentrifuge		SRP339946	SRS10441849	GSM5609910
SRX12478296	GSE185273	3068357	215786	3284143	781169	8689844	4624532	3482	451008	3792	17703.8	1343641	32766	30166	1.0202e+06	164325	3.0636e+06	0.147215	0.00123776	0.00577875	0.438582	0.0106953	0.00984658	0.333007	0.0536378	3068357	215786	781169	1270567	3350768	8686647	4554710	0.524335	0.385738	0.278957	3284143	0.721043	0.934295	cultured_cell	endometrial tissue	ultracentrifuge		SRP339946	SRS10441850	GSM5609911
SRX12478297	GSE185273	3485644	167642	3653286	1049109	5685840	983445	4159	1909774	27951	16833	889154	14542	31854	430828	156427	3.47736e+06	0.549202	0.00803799	0.00484074	0.255698	0.0041819	0.00916039	0.123895	0.0449844	3485644	167642	1049109	108376	870735	5681506	3761662	0.662089	0.153258	0.0288107	3653286	0.971189	0.954112	cultured_cell	ectopic endometrial tissue	ultracentrifuge		SRP339946	SRS10441851	GSM5609912
SRX12478298	GSE185273	2905038	222836	3127874	269894	5915828	2518060	6219	1300537	5030	3898.7	898834	6857	19994	481648	177670	2.89447e+06	0.449318	0.0017378	0.00134695	0.310535	0.002369	0.00690766	0.166403	0.0613826	2905038	222836	269894	1079764	1435154	5912686	4207638	0.711629	0.242725	0.25662	3127874	0.74338	0.928758	cultured_cell	ectopic endometrial tissue	ultracentrifuge		SRP339946	SRS10441852	GSM5609913
SRX12478299	GSE185273	3660853	297558	3958411	1398821	7146320	1789088	5486	989459	4998	14076.9	2428886	14385	41192	134217	26766	3.65398e+06	0.270789	0.00136782	0.00385248	0.664723	0.0039368	0.0112732	0.0367318	0.00732516	3660853	297558	1398821	299449	1485918	7142599	4257860	0.596122	0.208036	0.0703285	3958411	0.929671	0.924829	cultured_cell	ectopic endometrial tissue	ultracentrifuge		SRP339946	SRS10441853	GSM5609914
SRX1421958	GSE74759	3949344	775834	4725178	789636	6170580	655766	67533	1194876	51752	56779.8	696183	16789	79583	648643	1134003	3.87861e+06	0.308068	0.0133429	0.0146392	0.179493	0.00432861	0.0205184	0.167236	0.292374	3949344	775834	789636	61290	558273	6134377	4786468	0.78027	0.0910073	0.0128048	4725178	0.987195	0.835809	cellline	lymphoblastoid cell line	ultracentrifuge		SRP065890	SRS1154514	GSM1931811
SRX1421959	GSE74759	3457730	625733	4083463	972518	5555228	499247	67474	871215	72246	29699	999186	21916	54739	489677	848411	3.38709e+06	0.257216	0.0213298	0.0087683	0.294998	0.00647045	0.0161611	0.144572	0.250484	3457730	625733	972518	15280	455525	5526786	4098743	0.741614	0.0824213	0.00372797	4083463	0.996272	0.846764	cellline	lymphoblastoid cell line	ultracentrifuge		SRP065890	SRS1154513	GSM1931812
SRX1421960	GSE74759	5675498	746789	6422287	801236	8032026	808503	57581	1234967	93621	46726.9	1301684	42471	41292	872117	1979596	5.61247e+06	0.22004	0.0166809	0.00832554	0.231927	0.00756725	0.00735718	0.155389	0.352714	5675498	746789	801236	35982	749836	8009341	6458269	0.806342	0.0936202	0.00557146	6422287	0.994429	0.883719	cellline	lymphoblastoid cell line	ultracentrifuge		SRP065890	SRS1154512	GSM1931813
SRX1421961	GSE74759	6734457	612083	7346540	719518	8915957	849899	140568	2138065	34914	69133.5	891876	28436	156629	1.06939e+06	2199120	6.58756e+06	0.324561	0.00529999	0.0104946	0.135388	0.00431662	0.0237765	0.162335	0.333829	6734457	612083	719518	32585	800900	8899543	7379125	0.829158	0.0899934	0.00441584	7346540	0.995584	0.916684	cellline	lymphoblastoid cell line	ultracentrifuge		SRP065890	SRS1154511	GSM1931814
SRX1421962	GSE74759	4215770	812249	5028019	748669	6266414	489726	150499	1452586	187715	45907.6	883780	54935	100231	447885	889773	4.06281e+06	0.357532	0.0462032	0.0112995	0.217529	0.0135214	0.0246703	0.11024	0.219004	4215770	812249	748669	14486	443413	6234587	5042505	0.808795	0.0711215	0.00287278	5028019	0.997127	0.838455	cellline	lymphoblastoid cell line	ultracentrifuge		SRP065890	SRS1154510	GSM1931815
SRX1421963	GSE74759	4874250	1116553	5990803	724861	7418553	702889	91565	1344965	124540	14130.8	780551	82733	113882	731112	1586283	4.7782e+06	0.28148	0.0260642	0.00295735	0.163357	0.0173147	0.0238337	0.15301	0.331984	4874250	1116553	724861	17929	641819	7375412	6008732	0.814698	0.0870214	0.00298382	5990803	0.997016	0.813622	cellline	lymphoblastoid cell line	ultracentrifuge		SRP065890	SRS1154509	GSM1931816
SRX1421964	GSE74759	3964132	574914	4539046	729406	5793085	524633	44032	1153352	105323	22543.7	755767	27554	80495	681430	1088597	3.91506e+06	0.294594	0.026902	0.0057582	0.193041	0.00703795	0.0205603	0.174053	0.278054	3964132	574914	729406	23287	479047	5770786	4562333	0.790591	0.0830124	0.00510419	4539046	0.994896	0.87334	cellline	lymphoblastoid cell line	ultracentrifuge		SRP065890	SRS1154508	GSM1931817
SRX1421965	GSE74759	4411860	654925	5066785	1304043	6930089	559261	60091	1284110	144911	36188.3	1158300	34077	95769	609875	982886	4.34612e+06	0.295462	0.0333426	0.00832658	0.266514	0.00784079	0.0220355	0.140326	0.226153	4411860	654925	1304043	15758	518303	6904889	5082543	0.736079	0.0750632	0.00310042	5066785	0.9969	0.870742	cellline	lymphoblastoid cell line	ultracentrifuge		SRP065890	SRS1154507	GSM1931818
SRX1421966	GSE74759	6800399	755601	7556000	774619	9216307	885688	75474	1703757	79513	35804.4	1310384	40785	84580	1462153	2000388	6.71736e+06	0.253635	0.0118369	0.00533013	0.195074	0.00607158	0.0125912	0.217668	0.297794	6800399	755601	774619	35316	826372	9192307	7591316	0.825834	0.0898982	0.00465216	7556000	0.995348	0.9	cellline	lymphoblastoid cell line	ultracentrifuge		SRP065890	SRS1154506	GSM1931819
SRX1421967	GSE74759	3407164	760964	4168128	653206	5315089	493755	36459	728859	99387	28924.2	1030744	35686	38157	484770	921713	3.36824e+06	0.216392	0.0295071	0.00858733	0.306019	0.0105948	0.0113285	0.143924	0.273648	3407164	760964	653206	19295	444393	5285022	4187423	0.792319	0.0840854	0.00460785	4168128	0.995392	0.817433	cellline	lymphoblastoid cell line	ultracentrifuge		SRP065890	SRS1154505	GSM1931820
SRX1421968	GSE74759	6184412	596248	6780660	1168655	8743065	793750	21715	1143142	76612	27712.5	2957815	41263	44214	621231	1246835	6.15882e+06	0.18561	0.0124394	0.00449964	0.480256	0.00669982	0.00717897	0.100868	0.202447	6184412	596248	1168655	80861	697462	8727638	6861521	0.786183	0.0799142	0.0117847	6780660	0.988215	0.912066	cellline	lymphoblastoid cell line	ultracentrifuge		SRP065890	SRS1154504	GSM1931821
SRX1421969	GSE74759	3543461	488032	4031493	1093289	5520427	395645	28538	814786	198230	16878	953975	52562	70834	347372	1057862	3.5125e+06	0.231968	0.0564356	0.00480513	0.271594	0.0149643	0.0201663	0.0988959	0.301171	3543461	488032	1093289	14700	360367	5499849	4046193	0.735692	0.0655231	0.00363304	4031493	0.996367	0.878945	cellline	lymphoblastoid cell line	ultracentrifuge		SRP065890	SRS1154503	GSM1931822
SRX1421970	GSE74759	6182114	449833	6631947	481392	7697459	584120	130015	2407421	50078	64950.4	989882	30629	70387	1.17153e+06	1262092	6.04697e+06	0.39812	0.00828151	0.010741	0.163699	0.00506518	0.0116401	0.193738	0.208715	6182114	449833	481392	28434	544157	7685930	6660381	0.866568	0.0707991	0.00426913	6631947	0.995731	0.932172	cellline	lymphoblastoid cell line	ultracentrifuge		SRP065890	SRS1154502	GSM1931823
SRX1421971	GSE74759	1929068	282614	2211682	1175218	3584887	197987	15231	412681	106524	11240.8	679071	27071	84626	189230	401884	1.91233e+06	0.2158	0.0557038	0.00587807	0.355102	0.014156	0.0442529	0.0989526	0.210154	1929068	282614	1175218	18243	168152	3573295	2229925	0.624053	0.047058	0.00818099	2211682	0.991819	0.872218	cellline	lymphoblastoid cell line	ultracentrifuge		SRP065890	SRS1154501	GSM1931824
SRX1421972	GSE74759	6802255	723519	7525774	706496	9366120	1133850	195197	1618969	71167	58502	1422769	26891	155255	1.29295e+06	1954124	6.60062e+06	0.245275	0.0107819	0.0088631	0.215551	0.00407401	0.0235213	0.195883	0.296051	6802255	723519	706496	26281	1084770	9343321	7552055	0.808284	0.116101	0.00347998	7525774	0.99652	0.903861	cellline	lymphoblastoid cell line	ultracentrifuge		SRP065890	SRS1154500	GSM1931825
SRX1421973	GSE74759	4145370	718061	4863431	623726	6178478	691321	99992	1127820	76385	45799.4	821149	43817	100326	705185	1121386	4.04187e+06	0.279034	0.0188984	0.0113312	0.203161	0.0108408	0.0248217	0.17447	0.277443	4145370	718061	623726	17864	645952	6150973	4881295	0.793581	0.105016	0.00365968	4863431	0.99634	0.852355	cellline	lymphoblastoid cell line	ultracentrifuge		SRP065890	SRS1154499	GSM1931826
SRX1421974	GSE74759	3038782	752623	3791405	704766	5012283	516112	75452	738774	126180	34370.1	722482	38147	75253	518175	707163	2.96054e+06	0.24954	0.0426205	0.0116094	0.244037	0.0128851	0.0254186	0.175027	0.238863	3038782	752623	704766	12182	474071	4982424	3803587	0.763401	0.0951487	0.00320277	3791405	0.996797	0.801492	cellline	lymphoblastoid cell line	ultracentrifuge		SRP065890	SRS1154498	GSM1931827
SRX1550574	GSE77318	12166	1101	13267	47420	161584	100897	44	2399	32	171	2868	34	16	5000.8	1513	12033.8	0.199355	0.00265918	0.01421	0.238329	0.00282538	0.00132959	0.415563	0.125729	12166	1101	47420	41591	59253	161531	54858	0.339613	0.366821	0.758157	13267	0.241843	0.917012	cellline	A2780	ultracentrifuge		SRP069005	SRS1267284	GSM2049177
SRX1550575	GSE77318	13681	8706	22387	70423	202772	109962	283	5558	45	119	3623	97	70	2802.9	987	13301.9	0.417835	0.00338298	0.00894609	0.272367	0.00729219	0.00526241	0.210714	0.0741999	13681	8706	70423	43912	65302	202024	66299	0.328174	0.323239	0.662333	22387	0.337667	0.611114	cellline	HeyA8	ultracentrifuge		SRP069005	SRS1267281	GSM2049178
SRX1550576	GSE77318	8799	3888	12687	102835	248633	133111	128	1982	36	31	4064	63	45	1331.7	1090	8642.7	0.229326	0.00416536	0.00358684	0.470223	0.00728939	0.00520671	0.154084	0.126118	8799	3888	102835	62943	69897	248362	75630	0.304515	0.281432	0.832249	12687	0.167751	0.693545	cellline	OVCA433	ultracentrifuge		SRP069005	SRS1267283	GSM2049179
SRX1550577	GSE77318	7149	1412	8561	69392	195028	117075	29	2303	33	149	3384	43	57	669.5	460	7098.5	0.324435	0.00464887	0.0209904	0.47672	0.00605762	0.00802987	0.0943157	0.0648024	7149	1412	69392	51334	65665	194952	59895	0.307229	0.336827	0.857067	8561	0.142933	0.835066	cellline	SKOV3	ultracentrifuge		SRP069005	SRS1267282	GSM2049180
SRX1550578	GSE77318	10108	1165	11273	51766	255169	192130	46	1719	67	24	5164	56	30	2536.8	411	10007.8	0.171766	0.00669478	0.00239813	0.515998	0.00559564	0.00299766	0.253482	0.041068	10108	1165	51766	72102	119951	255092	83375	0.326843	0.470226	0.864792	11273	0.135208	0.896656	cultured_cell	Normal fibroblasts	ultracentrifuge		SRP069005	SRS1267280	GSM2049181
SRX1550579	GSE77318	11859	577	12436	60791	252774	179547	53	2976	32	114	3510	44	171	3677.4	1085	11609.4	0.256344	0.00275639	0.00981963	0.302341	0.00379003	0.0147294	0.316761	0.0934587	11859	577	60791	67498	112026	252751	79934	0.316256	0.443227	0.844422	12436	0.155578	0.953602	cultured_cell	Normal fibroblasts	ultracentrifuge		SRP069005	SRS1267278	GSM2049182
SRX1550580	GSE77318	7303	375	7678	48782	223664	167204	7	1527	8	11	2570	15	11	2453.8	651	7246.8	0.210714	0.00110394	0.00151791	0.354639	0.00206988	0.00151791	0.338605	0.0898328	7303	375	48782	49337	117847	223644	57015	0.254936	0.52694	0.865334	7678	0.134666	0.951159	cultured_cell	Cancer-associated fibroblasts	ultracentrifuge		SRP069005	SRS1267279	GSM2049183
SRX1550581	GSE77318	15100	1148	16248	76203	348302	255851	31	4058	59	37	5712	54	32	3546.1	1481	14979.1	0.270911	0.00393882	0.00247011	0.381331	0.00360502	0.00213631	0.236737	0.0988711	15100	1148	76203	101327	154474	348252	117575	0.337615	0.44357	0.861807	16248	0.138193	0.929345	cultured_cell	Cancer-associated fibroblasts	ultracentrifuge		SRP069005	SRS1267277	GSM2049184
SRX1550582	GSE77318	16654	997	17651	82785	400083	299647	99	3246	67	12	5713	51	15	5241.5	1995	16340.5	0.198648	0.00410024	0.000734372	0.349622	0.00312108	0.000917965	0.320767	0.122089	16654	997	82785	110204	189402	400042	127855	0.319604	0.473455	0.861945	17651	0.138055	0.943516	cultured_cell	Cancer-associated fibroblasts	ultracentrifuge		SRP069005	SRS1267275	GSM2049185
SRX1550583	GSE77318	55260	2362	57622	71500	261402	132280	10	561	42	33.2	6700	64	37	47608.1	69	55114.3	0.0101788	0.000762053	0.000602384	0.121566	0.00116122	0.000671332	0.863807	0.00125194	55260	2362	71500	55724	76419	261265	113346	0.433835	0.292496	0.491627	57622	0.508373	0.959009	cultured_cell	Normal adipocytes	ultracentrifuge		SRP069005	SRS1267276	GSM2049186
SRX1550584	GSE77318	32160	3748	35908	51673	220906	133325	52	1831	101	34	7627	81	99	21665.8	547	31985.8	0.0572442	0.00315765	0.00106297	0.23845	0.00253237	0.00309512	0.677357	0.0171013	32160	3748	51673	54943	78107	220631	90851	0.411778	0.354016	0.604759	35908	0.395241	0.895622	cultured_cell	Normal adipocytes	ultracentrifuge		SRP069005	SRS1267272	GSM2049187
SRX1550585	GSE77318	191996	34942	226938	32844	406904	147122	131	3419	316	98	51417	1374	307	131849	1526	190306	0.0179658	0.00166048	0.00051496	0.270181	0.00721995	0.00161319	0.692826	0.00801866	191996	34942	32844	23189	123618	406589	250127	0.615184	0.304037	0.0927089	226938	0.907291	0.846028	cultured_cell	Cancer-associated adipocytes	ultracentrifuge		SRP069005	SRS1267273	GSM2049188
SRX1550586	GSE77318	42877	11524	54401	37599	194164	102164	57	1632	136	137	13189	165	76	26673.2	463	42471.2	0.038426	0.00320217	0.00322572	0.31054	0.00388499	0.00178945	0.62803	0.0109015	42877	11524	37599	33595	68477	194072	87996	0.453419	0.352843	0.381779	54401	0.618221	0.788166	cultured_cell	Cancer-associated adipocytes	ultracentrifuge		SRP069005	SRS1267274	GSM2049189
SRX155909	GSE38916	6270011	2321873	8591884	411964	15508652	6504804	30584	180566	12078	1.69087e+06	3407461	40655	246274	483998	174921	6.23682e+06	0.0289516	0.00193656	0.271111	0.546346	0.00651855	0.0394871	0.0776033	0.0280465	6270011	2321873	411964	272832	6201416	15478096	8864716	0.572727	0.400658	0.0307773	8591884	0.969223	0.72976	cellline	HEK 293T	ultracentrifuge		SRP013912	SRS346986	GSM952038
SRX155911	GSE38916	4049925	4871132	8921057	302302	13490483	4267124	88633	94029	8522	525684	2829556	24861	180977	277458	18277	3.95936e+06	0.0237485	0.00215237	0.13277	0.714649	0.00627904	0.0457086	0.0700764	0.00461615	4049925	4871132	302302	111916	4085473	13420748	9032973	0.67306	0.304415	0.0123897	8921057	0.98761	0.453974	cellline	HEK 293T	ultracentrifuge		SRP013912	SRS346988	GSM952040
SRX1802575	GSE74759	441453	87733	529186	89085	685473	67202	7612	128329	5841	6216.1	79145	1787	9123	71672	131381	433494	0.296034	0.0134742	0.0143395	0.182575	0.00412232	0.0210453	0.165336	0.303074	441453	87733	89085	6768	56316	681355	535954	0.7866	0.0826529	0.0126279	529186	0.987372	0.834211	cellline	lymphoblastoid cell line	ultracentrifuge		SRP065890	SRS1468994	GSM2178877
SRX1802576	GSE74759	359023	65527	424550	102056	573386	46780	7038	86533	7710	3119.7	105931	1955	5636	49565.9	91204	351655	0.246074	0.0219249	0.00887149	0.301236	0.00555943	0.0160271	0.140951	0.259357	359023	65527	102056	1494	42363	570463	426044	0.746839	0.0742607	0.00350668	424550	0.996493	0.845655	cellline	lymphoblastoid cell line	ultracentrifuge		SRP065890	SRS1468995	GSM2178878
SRX1802577	GSE74759	462638	61699	524337	65806	654830	64687	4668	96314	7708	3779.5	107598	3303	3419	69848.1	165584	457554	0.210498	0.0168461	0.00826023	0.235159	0.00721883	0.00747235	0.152656	0.36189	462638	61699	65806	2825	59964	652932	527162	0.807377	0.091838	0.00535888	524337	0.994641	0.882329	cellline	lymphoblastoid cell line	ultracentrifuge		SRP065890	SRS1468996	GSM2178879
SRX1802578	GSE74759	551024	50683	601707	58698	729420	69015	11687	168084	2985	5594.3	71894	2189	12862	86706.6	188482	538797	0.311962	0.00554012	0.0103829	0.133434	0.00406276	0.0238717	0.160926	0.34982	551024	50683	58698	2599	65115	728119	604306	0.829955	0.0894291	0.0043008	601707	0.995699	0.915768	cellline	lymphoblastoid cell line	ultracentrifuge		SRP065890	SRS1468997	GSM2178880
SRX1802579	GSE74759	558227	107742	665969	99213	827973	62791	19826	186257	24808	5957.7	116279	6776	13512	59058.4	125422	538070	0.346157	0.0461055	0.0110723	0.216104	0.0125932	0.025112	0.10976	0.233096	558227	107742	99213	1898	56772	823852	667867	0.810664	0.0689104	0.00284188	665969	0.997158	0.838218	cellline	lymphoblastoid cell line	ultracentrifuge		SRP065890	SRS1468998	GSM2178881
SRX1802580	GSE74759	638103	146136	784239	93330	966782	89213	11844	170205	16263	1881	100320	10532	15216	93965.2	217299	625681	0.272032	0.0259925	0.00300632	0.160337	0.0168329	0.0243191	0.150181	0.3473	638103	146136	93330	2326	81324	961219	786565	0.818299	0.0846051	0.00295716	784239	0.997043	0.813659	cellline	lymphoblastoid cell line	ultracentrifuge		SRP065890	SRS1468999	GSM2178882
SRX1802581	GSE74759	437061	62620	499681	82410	638839	56748	4866	121755	11748	2305	83799	2786	8541	75625.3	125101	431660	0.282062	0.0272158	0.00533985	0.194132	0.00645415	0.0197864	0.175196	0.289814	437061	62620	82410	2551	51741	636383	502232	0.789198	0.0813048	0.00507933	499681	0.994921	0.87468	cellline	lymphoblastoid cell line	ultracentrifuge		SRP065890	SRS1469000	GSM2178883
SRX1802582	GSE74759	371374	56196	427570	112247	582076	42259	5318	106525	12729	2863.3	98593	2454	8292	48993.6	85138	365588	0.29138	0.0348179	0.00783204	0.269683	0.00671248	0.0226813	0.134013	0.23288	371374	56196	112247	1168	38857	579842	428738	0.739405	0.0670131	0.00272427	427570	0.997276	0.868569	cellline	lymphoblastoid cell line	ultracentrifuge		SRP065890	SRS1469001	GSM2178884
SRX1802583	GSE74759	716162	80418	796580	82879	965532	86073	8263	172713	8550	3605.9	139177	4140	9263	150716	218969	707134	0.244244	0.0120911	0.00509931	0.196818	0.00585462	0.0130993	0.213137	0.309657	716162	80418	82879	3583	79965	963007	800163	0.830901	0.0830368	0.00447784	796580	0.995522	0.899046	cellline	lymphoblastoid cell line	ultracentrifuge		SRP065890	SRS1469002	GSM2178885
SRX1802584	GSE74759	436536	99984	536520	83171	681082	61391	4797	91535	13270	3617.7	132590	4457	4851	60371.8	120716	431408	0.212177	0.0307597	0.00838579	0.307342	0.0103313	0.0112446	0.139941	0.279818	436536	99984	83171	2446	55056	677193	538966	0.795882	0.0813003	0.00453832	536520	0.995462	0.813643	cellline	lymphoblastoid cell line	ultracentrifuge		SRP065890	SRS1469003	GSM2178886
SRX1802585	GSE74759	738372	72505	810877	138702	1044066	94487	2686	132130	9200	3291.9	354486	4766	5062	72426.2	153859	735221	0.179715	0.0125132	0.00447743	0.482149	0.0064824	0.006885	0.0985094	0.209269	738372	72505	138702	9615	83087	1042281	820492	0.787208	0.0797165	0.0117186	810877	0.988281	0.910584	cellline	lymphoblastoid cell line	ultracentrifuge		SRP065890	SRS1469004	GSM2178887
SRX1802586	GSE74759	589039	81676	670715	179611	912982	62656	4891	133742	33366	2859.8	157162	8510	11940	55887.9	180292	583760	0.229105	0.0571571	0.00489893	0.269224	0.0145779	0.0204536	0.0957379	0.308846	589039	81676	179611	2326	56849	909501	673041	0.740011	0.0625057	0.00345596	670715	0.996544	0.878225	cellline	lymphoblastoid cell line	ultracentrifuge		SRP065890	SRS1469005	GSM2178888
SRX1802587	GSE74759	779445	57817	837262	61568	966769	67939	16352	296825	6389	7829.7	125395	3693	8953	145677	167713	762475	0.389292	0.00837929	0.0102688	0.164458	0.00484344	0.011742	0.191058	0.219959	779445	57817	61568	3399	63009	965238	840661	0.870936	0.0652782	0.00404325	837262	0.995957	0.930945	cellline	lymphoblastoid cell line	ultracentrifuge		SRP065890	SRS1469006	GSM2178889
SRX1802588	GSE74759	234886	35127	270013	144839	436102	21250	1927	48669	13329	1283.4	83691	3028	10532	22466.1	49763	232762	0.209094	0.0572646	0.0055138	0.359557	0.013009	0.045248	0.0965198	0.213794	234886	35127	144839	2256	17530	434638	272269	0.626427	0.0403324	0.00828592	270013	0.991714	0.869906	cellline	lymphoblastoid cell line	ultracentrifuge		SRP065890	SRS1469007	GSM2178890
SRX1802589	GSE74759	871009	93809	964818	92965	1192724	134941	25171	205445	9448	7631.7	184752	3268	19230	162386	252873	845034	0.24312	0.0111806	0.00903123	0.218633	0.0038673	0.0227565	0.192165	0.299246	871009	93809	92965	3074	128789	1189646	967892	0.813597	0.108258	0.00317597	964818	0.996824	0.90277	cellline	lymphoblastoid cell line	ultracentrifuge		SRP065890	SRS1469008	GSM2178891
SRX1802590	GSE74759	662878	113199	776077	102133	979621	101411	15740	175686	12370	6830.5	132461	6481	16537	109098	187097	646561	0.271724	0.019132	0.0105644	0.20487	0.0100238	0.0255769	0.168736	0.289373	662878	113199	102133	2644	94355	975209	778721	0.798517	0.0967536	0.00339531	776077	0.996605	0.854139	cellline	lymphoblastoid cell line	ultracentrifuge		SRP065890	SRS1469009	GSM2178892
SRX1802591	GSE74759	457357	114683	572040	106385	753064	74639	11807	108329	18909	5228	108326	5070	11300	76898.7	111092	445153	0.243352	0.0424776	0.0117443	0.243346	0.0113894	0.0253845	0.172747	0.249559	457357	114683	106385	1623	68554	748602	573663	0.766312	0.091576	0.00282919	572040	0.997171	0.799519	cellline	lymphoblastoid cell line	ultracentrifuge		SRP065890	SRS1469010	GSM2178893
SRX1865431	GSE83539	23719288	12860352	36579640	1885248	48555453	10090565	327978	3545662	194201	199709	8849231	444399	513442	5.01912e+06	4611397	2.33772e+07	0.151672	0.0083073	0.00854293	0.378542	0.01901	0.0219634	0.214702	0.197261	23719288	12860352	1885248	450816	9200509	48116213	37030456	0.769605	0.191214	0.0121742	36579640	0.987826	0.648429	cellline	MEC-1	ultracentrifuge;Sucrose density gradient	chronic lymphocytic leukemia	SRP076814	SRS1516192	GSM2208752
SRX1865432	GSE83539	29103905	5482379	34586284	1481852	43701512	7633376	87052	1448542	70737	636368	11301313	245548	724087	9.38093e+06	5179005	2.89865e+07	0.0499729	0.00244034	0.0219539	0.389882	0.00847111	0.0249801	0.323631	0.178669	29103905	5482379	1481852	451181	7083431	43602748	35037465	0.803561	0.162454	0.0128771	34586284	0.987123	0.841487	cellline	MEC-1	ultracentrifuge;Sucrose density gradient	chronic lymphocytic leukemia	SRP076814	SRS1516193	GSM2208753
SRX1865433	GSE83539	29095310	8915990	38011300	1322180	46909430	7575950	202854	2759167	100166	1.79627e+06	10681406	374683	1093309	7.10586e+06	4966081	2.88769e+07	0.0955492	0.00346872	0.0622043	0.369894	0.0129752	0.037861	0.246074	0.171974	29095310	8915990	1322180	315284	7076495	46725259	38326584	0.820254	0.151449	0.00822625	38011300	0.991774	0.765438	cellline	MEC-1	ultracentrifuge;Sucrose density gradient	chronic lymphocytic leukemia	SRP076814	SRS1516194	GSM2208754
SRX1865434	GSE83539	29272629	14506812	43779441	1914373	55810105	10116291	447999	4293019	124504	354105	5473357	1004907	289236	1.33933e+07	3872590	2.8805e+07	0.149037	0.00432231	0.0122932	0.190014	0.0348866	0.0100412	0.464963	0.134442	29272629	14506812	1914373	280388	9229601	55203803	44059829	0.79813	0.167191	0.0063638	43779441	0.993636	0.668639	cellline	MEC-1	ultracentrifuge;Sucrose density gradient	chronic lymphocytic leukemia	SRP076814	SRS1516195	GSM2208755
SRX1865435	GSE83539	20461823	12384312	32846135	6914657	57837802	18077010	263683	1959897	208498	114821	11864264	379514	197518	2.6878e+06	2782939	2.01953e+07	0.0970474	0.0103241	0.00568556	0.587478	0.0187922	0.00978042	0.133091	0.137802	20461823	12384312	6914657	6008825	23803876	69573493	38854960	0.558474	0.34214	0.154648	32846135	0.845352	0.62296	cellline	MEC-1	ultracentrifuge;Sucrose density gradient	chronic lymphocytic leukemia	SRP076814	SRS1516196	GSM2208756
SRX1873416	GSE83669	543381	44846	588227	149660	1169745	431858	1760	51641	1184	5407	358474	38861	1655	28153.4	56025	541400	0.0953841	0.00218692	0.00998706	0.662124	0.0717787	0.00305689	0.0520011	0.103482	543381	44846	149660	254295	175307	1167489	842522	0.721653	0.150157	0.301826	588227	0.698174	0.923761	cellline	MCF-10A	ultracentrifuge;Exo-Quick kit (SBI)	ctrl	SRP077010	SRS1523364	GSM2212219
SRX1873418	GSE83669	126496	10679	137175	360409	1340690	843106	329	14758	1002	655.6	88992	1919	230	14479.7	4000	126036	0.117093	0.00795009	0.00520168	0.706082	0.0152258	0.00182487	0.114885	0.0317369	126496	10679	360409	502241	340680	1340505	639416	0.476996	0.254143	0.785468	137175	0.214532	0.922151	cellline	MCF7	ultracentrifuge;Exo-Quick kit (SBI)	breast cancer	SRP077010	SRS1523366	GSM2212221
SRX1873420	GSE83669	1451299	132438	1583737	425177	3031549	1022635	5697	370578	17402	10816	679228	48445	54291	141217	122261	1.44424e+06	0.256591	0.0120493	0.00748907	0.470302	0.0335436	0.0375915	0.0977794	0.0846543	1451299	132438	425177	527525	494003	3030442	2111262	0.696685	0.163014	0.249862	1583737	0.750138	0.916376	cellline	MDA-MB-231	ultracentrifuge;Exo-Quick kit (SBI)	breast cancer	SRP077010	SRS1523369	GSM2212223
SRX1936149	GSE84306	2428102	155779	2583881	373587	3480809	523341	4556	877810	9524	23250.2	719896	7914	7245	477900	296172	2.41971e+06	0.362775	0.00393601	0.00960867	0.297513	0.00327064	0.00299416	0.197503	0.1224	2428102	155779	373587	50698	467526	3475692	2634579	0.758001	0.134513	0.0192433	2583881	0.980757	0.939711	cellline	H413	ultracentrifuge	head and neck cancer	SRP078325	SRS1557590	GSM2231252
SRX1936150	GSE84306	1743846	179156	1923002	424354	2963676	616320	5812	540309	10979	18470.2	599921	5884	5872	338940	214969	1735344	0.311356	0.0063267	0.0106435	0.345707	0.00339068	0.00338377	0.195316	0.123877	1743846	179156	424354	91478	518433	2957267	2014480	0.681197	0.175308	0.0454102	1923002	0.95459	0.906835	cellline	H413	ultracentrifuge	head and neck cancer	SRP078325	SRS1557591	GSM2231253
SRX1936151	GSE84306	1143701	183863	1327564	347128	2264048	589356	5879	295181	6913	17624.4	453910	4337	3799	229326	126515	1.13761e+06	0.259476	0.0060768	0.0154925	0.399005	0.00381239	0.00333947	0.201587	0.111212	1143701	183863	347128	58777	522602	2256071	1386341	0.614494	0.231643	0.0423972	1327564	0.957603	0.861503	cellline	H413	ultracentrifuge	head and neck cancer	SRP078325	SRS1557592	GSM2231254
SRX1936152	GSE84306	1871559	560709	2432268	536701	3550916	581947	18025	594677	5540	6849.6	857046	9274	4404	209812	164322	1.85192e+06	0.321113	0.00299148	0.00369864	0.462787	0.00500776	0.00237807	0.113294	0.0887304	1871559	560709	536701	52972	506676	3528617	2485240	0.70431	0.143591	0.0213146	2432268	0.978685	0.769471	cellline	Detroit 562	ultracentrifuge	head and neck cancer	SRP078325	SRS1557593	GSM2231255
SRX1936153	GSE84306	1872028	525303	2397331	547938	3520619	575350	16620	546754	5223	5595.1	991681	8075	3789	159305	134478	1.8549e+06	0.294762	0.00281579	0.00301639	0.534628	0.00435333	0.0020427	0.0858833	0.0724988	1872028	525303	547938	48514	504049	3497832	2445845	0.699246	0.144103	0.0198353	2397331	0.980165	0.78088	cellline	Detroit 562	ultracentrifuge	head and neck cancer	SRP078325	SRS1557594	GSM2231256
SRX1936154	GSE84306	2087748	269382	2357130	419085	3285030	508815	8785	807326	7188	7232.3	765240	9877	5003	256042	219166	2.07707e+06	0.388684	0.00346064	0.00348196	0.368422	0.00475525	0.00240868	0.123271	0.105517	2087748	269382	419085	52276	445908	3274399	2409406	0.735832	0.13618	0.0216966	2357130	0.978303	0.885716	cellline	Detroit 562	ultracentrifuge	head and neck cancer	SRP078325	SRS1557595	GSM2231257
SRX1936155	GSE84306	547033	589855	1136888	479518	2120629	504223	17285	49831	4422	8216.6	429310	2235	2248	26752	6531	529546	0.0941014	0.00835056	0.0155163	0.810714	0.0042206	0.00424515	0.0505188	0.0123332	547033	589855	479518	29334	446563	2092303	1166222	0.557387	0.213431	0.025153	1136888	0.974847	0.481167	cellline	FaDu	ultracentrifuge	head and neck cancer	SRP078325	SRS1557596	GSM2231258
SRX1936156	GSE84306	497231	578592	1075823	459573	2073393	537997	17304	49421	4368	9842.9	374839	1982	2268	30263.9	6812	479797	0.103004	0.00910385	0.0205147	0.781245	0.00413092	0.004727	0.0630765	0.0141977	497231	578592	459573	29119	482291	2046806	1104942	0.539837	0.235631	0.0263534	1075823	0.973647	0.462187	cellline	FaDu	ultracentrifuge	head and neck cancer	SRP078325	SRS1557597	GSM2231259
SRX1936157	GSE84306	610845	343481	954326	319893	1739493	465274	10449	128314	10394	18901.9	350790	3535	3880	68269.3	15958	600042	0.213842	0.0173221	0.031501	0.584609	0.00589125	0.00646621	0.113774	0.0265948	610845	343481	319893	26088	423217	1723524	980414	0.568843	0.245553	0.0266092	954326	0.973391	0.64008	cellline	FaDu	ultracentrifuge	head and neck cancer	SRP078325	SRS1557598	GSM2231260
SRX1936158	GSE84306	521657	445785	967442	430058	2088618	691118	13270	85601	7189	1524.9	353757	1915	1330	24330.1	32532	508179	0.168447	0.0141466	0.00300071	0.696127	0.00376836	0.00261719	0.047877	0.0640168	521657	445785	430058	68329	600040	2065869	1035771	0.501373	0.290454	0.0659692	967442	0.934031	0.539213	cellline	Cal 27	ultracentrifuge	head and neck cancer	SRP078325	SRS1557599	GSM2231261
SRX1936159	GSE84306	897588	438451	1336039	534532	2441639	571068	12879	109552	9625	2628.7	691955	2334	1869	27370.8	39224	884558	0.123849	0.0108811	0.00297177	0.78226	0.0026386	0.00211292	0.0309429	0.044343	897588	438451	534532	57555	492268	2420394	1393594	0.575772	0.203383	0.0412997	1336039	0.9587	0.671828	cellline	Cal 27	ultracentrifuge	head and neck cancer	SRP078325	SRS1557600	GSM2231262
SRX1936160	GSE84306	786011	375061	1161072	486239	2193171	545860	11177	65051	5699	968.3	662186	1894	1731	16013.7	21216	774759	0.0839629	0.00735584	0.00124981	0.854699	0.00244463	0.00223424	0.0206693	0.027384	786011	375061	486239	60540	467602	2175453	1221612	0.561544	0.214945	0.0495575	1161072	0.950443	0.67697	cellline	Cal 27	ultracentrifuge	head and neck cancer	SRP078325	SRS1557601	GSM2231263
SRX1936161	GSE84306	869952	39964	909916	843986	2437584	683682	1365	36838	2586	67.1	797976	8388	873	16003.7	5716	868448	0.0424182	0.00297773	7.72643e-05	0.918853	0.00965861	0.00100524	0.0184279	0.00658186	869952	39964	843986	268790	414222	2436914	1178706	0.483688	0.169978	0.228038	909916	0.771962	0.956079	cellline	HGEPp	ultracentrifuge	ctrl	SRP078325	SRS1557602	GSM2231264
SRX1936162	GSE84306	612267	33366	645633	618189	1995637	731815	1308	50237	1978	132	519735	8545	874	21379.7	7927	610808	0.0822468	0.00323834	0.000216107	0.850898	0.0139897	0.00143089	0.0350023	0.0129779	612267	33366	618189	245707	485542	1995071	891340	0.446771	0.243371	0.27566	645633	0.72434	0.94832	cellline	HGEPp	ultracentrifuge	ctrl	SRP078325	SRS1557603	GSM2231265
SRX1936163	GSE84306	574490	30202	604692	673473	1937766	659601	1000	33319	1763	77	504327	8887	681	18858.8	5462	573375	0.0581103	0.00307478	0.000134293	0.879577	0.0154995	0.0011877	0.0328909	0.00952606	574490	30202	673473	231200	428009	1937374	835892	0.431456	0.220922	0.276591	604692	0.723409	0.950054	cellline	HGEPp	ultracentrifuge	ctrl	SRP078325	SRS1557604	GSM2231266
SRX2033579	GSE85761	2166271	77791	2244062	574483	2954826	136281	2522	1358645	3119	4148.9	462917	33889	79996	29874	191070	2.16366e+06	0.627939	0.00144154	0.00191754	0.213951	0.0156628	0.0369726	0.0138072	0.0883087	2166445	77830	574453	41496	170745	3030969	2285771	0.754139	0.0563335	0.018154	2244275	0.981846	0.965321	cellline	svHFO	ultracentrifuge		SRP082374	SRS1627526	GSM2283681
SRX2033584	GSE85761	101116	2591887	2693003	1033770	4432846	706073	48881	51572	34	444.3	11	12	126	21.7	14	52235	0.987307	0.000650905	0.00850579	0.000210587	0.000229731	0.00241218	0.00041543	0.00026802	3429137	118974	608239	47787	172719	4376856	3595898	0.821571	0.0394619	0.0132893	3548111	0.986711	0.966468	cellline	svHFO	ultracentrifuge		SRP082374	SRS1627528	GSM2283686
SRX2033585	GSE85761	3053970	101745	3155715	792974	4149406	200717	3378	1960226	4314	5224.1	589627	51831	119833	43810.2	275569	3.05043e+06	0.642606	0.00141422	0.00171258	0.193293	0.0169914	0.0392839	0.014362	0.0903376	3054253	101791	792904	48740	149464	4147152	3204784	0.772767	0.0360402	0.0152085	3156044	0.984791	0.967747	cellline	svHFO	ultracentrifuge		SRP082374	SRS1627529	GSM2283687
SRX2452258	GSE93020	3999579	232503	4232082	1408026	6450065	809957	130460	180111	35129	801.5	1372534	484602	26258	57144.4	1712386	3.86897e+06	0.0465527	0.00907969	0.000207161	0.354755	0.125254	0.00678683	0.0147699	0.442595	3999579	232503	1408026	344031	452833	6436972	4576113	0.710911	0.0703488	0.0751797	4232082	0.92482	0.945062	cultured_cell	extravillous trophoblast	ultracentrifuge		SRP095838	SRS1885613	GSM2442624
SRX2452259	GSE93020	3827514	221455	4048969	1331899	6196898	816030	125354	186667	32979	1531.3	1309142	457618	26958	58467.5	1628620	3.70198e+06	0.0504235	0.00890847	0.000413643	0.353633	0.123614	0.00728204	0.0157936	0.439932	3827514	221455	1331899	331980	471575	6184423	4380949	0.708384	0.0762521	0.0757781	4048969	0.924222	0.945306	cultured_cell	extravillous trophoblast	ultracentrifuge		SRP095838	SRS1885614	GSM2442625
SRX2452260	GSE93020	7128731	171890	7300621	851799	8933682	781262	71792	201149	9390	1693.9	1217894	272810	15315	984232	4354041	7.05653e+06	0.0285054	0.00133068	0.000240047	0.172591	0.0386607	0.00217033	0.139478	0.617023	7128731	171890	851799	215027	557713	8925160	7515648	0.842074	0.0624877	0.0286106	7300621	0.971389	0.976455	cultured_cell	extravillous trophoblast	ultracentrifuge		SRP095838	SRS1885615	GSM2442626
SRX2452261	GSE93020	7758764	180617	7939381	917040	9708893	852472	78336	199427	10758	1964.9	1349322	287019	16503	1.10599e+06	4709039	7.68002e+06	0.025967	0.00140078	0.000255846	0.175692	0.0373722	0.00214882	0.144009	0.613154	7758764	180617	917040	233980	609063	9699464	8173361	0.842661	0.0627935	0.0286271	7939381	0.971373	0.97725	cultured_cell	extravillous trophoblast	ultracentrifuge		SRP095838	SRS1885616	GSM2442627
SRX2452262	GSE93020	8359	1887	10246	30377	103272	62649	31	4861	11	134	1432	24	83	1205.5	567	8317.5	0.58443	0.00132251	0.0161106	0.172167	0.00288548	0.00997896	0.144935	0.0681695	8361	1887	31688	26924	38120	106980	37172	0.347467	0.356328	0.724309	10248	0.275691	0.815867	tissue	plasma	ultracentrifuge	ctrl	SRP095838	SRS1885617	GSM2442628
SRX2452263	GSE93020	31759	3006	34765	185226	448946	228955	53	11222	22	238.2	12029	133	216	2218.4	5608	31686.6	0.354156	0.0006943	0.00751737	0.379624	0.00419736	0.00681676	0.0700107	0.176983	31791	3007	187434	121988	113626	457846	156786	0.342443	0.248175	0.778054	34798	0.221946	0.913587	tissue	plasma	ultracentrifuge	pre-eclampsia	SRP095838	SRS1885618	GSM2442629
SRX2452264	GSE93020	110749	2436	113185	290074	811601	408342	75	32643	118	643.3	16779	359	361	5274.9	53945	110123	0.296423	0.00107153	0.00584164	0.152366	0.00325999	0.00327815	0.0479	0.48986	110808	2434	292353	238076	174353	818024	351318	0.429472	0.213139	0.677665	113242	0.322335	0.978506	tissue	plasma	ultracentrifuge	ctrl	SRP095838	SRS1885619	GSM2442630
SRX2452265	GSE93020	64629	2707	67336	383542	919803	468925	94	19417	122	968.3	21700	215	769	8843.1	11881	63915.4	0.303792	0.00190877	0.0151497	0.339511	0.00336382	0.0120315	0.138356	0.185886	64691	2705	387448	271725	202286	928855	339121	0.365096	0.21778	0.801263	67396	0.198737	0.959864	tissue	plasma	ultracentrifuge	preterm born	SRP095838	SRS1885620	GSM2442631
SRX2452266	GSE93020	108755	2665	111420	267327	766727	387980	99	31754	101	434.1	16114	282	279	4700.1	54471	108135	0.293651	0.000934016	0.00401442	0.149017	0.00260785	0.0025801	0.043465	0.503731	108765	2669	269571	230313	161396	772714	341747	0.442268	0.208869	0.673928	111434	0.326072	0.976049	tissue	plasma	ultracentrifuge	ctrl	SRP095838	SRS1885621	GSM2442632
SRX2452267	GSE93020	55856	2735	58591	391061	938706	489054	60	13316	96	677.3	22145	224	539	5648.4	12524	55169.7	0.241364	0.00174009	0.0122767	0.401398	0.0040602	0.00976986	0.102382	0.227009	55905	2737	395596	274471	223001	951710	333113	0.350015	0.234316	0.823958	58642	0.176042	0.953327	tissue	plasma	ultracentrifuge	preterm born	SRP095838	SRS1885622	GSM2442633
SRX2464367	GSE93175	14178804	79113	14257917	364202	16749585	2127466	1935	6349974	4602	251.4	650055	38212	2535	5.06622e+06	2063462	1.41753e+07	0.44796	0.000324649	1.77351e-05	0.0458582	0.00269567	0.000178832	0.357398	0.145567	14178804	79113	364202	321667	1804133	16747919	14579584	0.870531	0.107723	0.0220628	14257917	0.977937	0.994451	tissue	plasma	Exo-Quick kit (SBI)	Metastatic renal cell carcinoma	SRP096110	SRS1896865	GSM2445880
SRX2464368	GSE93175	5378920	36749	5415669	203498	6427517	808350	1056	3465558	2060	222.9	315189	16636	1480	1.25201e+06	324225	5.37738e+06	0.64447	0.000383086	4.14514e-05	0.0586139	0.0030937	0.000275227	0.232829	0.0602942	5378920	36749	203498	107545	699319	6426031	5523214	0.859506	0.108826	0.0194715	5415669	0.980529	0.993214	tissue	plasma	Exo-Quick kit (SBI)	Metastatic renal cell carcinoma	SRP096110	SRS1896867	GSM2445881
SRX2464369	GSE93175	8974767	44786	9019553	274411	10098359	804395	1379	6317829	2816	152	461699	18699	1757	702834	1466843	8.97263e+06	0.704122	0.000313843	1.69404e-05	0.0514564	0.002084	0.000195818	0.0783309	0.16348	8974767	44786	274411	140199	662865	10097028	9159752	0.907173	0.0656495	0.015306	9019553	0.984694	0.995035	tissue	plasma	Exo-Quick kit (SBI)	Metastatic renal cell carcinoma	SRP096110	SRS1896866	GSM2445882
SRX2464370	GSE93175	5574741	44511	5619252	219362	6590495	751881	1323	4254934	2904	67.2	409942	20848	1561	651822	230433	5.57251e+06	0.763558	0.00052113	1.20592e-05	0.073565	0.00374122	0.000280125	0.116971	0.0413517	5574741	44511	219362	156317	593304	6588235	5775569	0.876649	0.0900551	0.0270652	5619252	0.972935	0.992079	tissue	plasma	Exo-Quick kit (SBI)	Metastatic renal cell carcinoma	SRP096110	SRS1896868	GSM2445883
SRX2464371	GSE93175	8758910	55505	8814415	428993	11147646	1904238	1361	7159318	4045	109.7	596282	28380	1849	675898	290659	8.75654e+06	0.817597	0.00046194	1.25278e-05	0.0680956	0.00324101	0.000211156	0.0771878	0.0331934	8758910	55505	428993	359166	1543017	11145591	9173581	0.823068	0.138442	0.0391522	8814415	0.960848	0.993703	tissue	plasma	Exo-Quick kit (SBI)	Metastatic renal cell carcinoma	SRP096110	SRS1896869	GSM2445884
SRX2464372	GSE93175	3566028	49111	3615139	512802	6726238	2598297	841	2074619	6070	23.7	658226	27867	1187	518178	278126	3564297	0.582056	0.001703	6.64928e-06	0.184672	0.00781837	0.000333025	0.14538	0.0780311	3566028	49111	512802	671702	1924343	6723986	4286841	0.637545	0.286191	0.156689	3615139	0.843311	0.986415	tissue	plasma	Exo-Quick kit (SBI)	Metastatic renal cell carcinoma	SRP096110	SRS1896871	GSM2445885
SRX2464373	GSE93175	4252562	48648	4301210	462958	6762431	1998263	808	2770058	5038	35	600003	23876	1205	617800	232991	4.25101e+06	0.651624	0.00118513	8.23335e-06	0.141144	0.00561655	0.000283462	0.14533	0.0548084	4252562	48648	462958	601916	1394431	6760515	4903126	0.725259	0.206261	0.122762	4301210	0.877238	0.98869	tissue	plasma	Exo-Quick kit (SBI)	Metastatic renal cell carcinoma	SRP096110	SRS1896870	GSM2445886
SRX2464374	GSE93175	3813978	46468	3860446	415906	6166689	1890337	883	2495911	5133	39.5	596161	24715	1357	439952	248953	3812221	0.654713	0.00134646	1.03614e-05	0.156382	0.0064831	0.00035596	0.115406	0.0653039	3813978	46468	415906	474949	1413176	6164477	4335395	0.703287	0.229245	0.109551	3860446	0.890449	0.987963	tissue	plasma	Exo-Quick kit (SBI)	Metastatic renal cell carcinoma	SRP096110	SRS1896872	GSM2445887
SRX2464375	GSE93175	5589198	31028	5620226	198574	6369080	550280	935	4588139	2238	77.5	366567	18717	1554	442180	168204	5.58768e+06	0.821118	0.000400524	1.38698e-05	0.0656028	0.00334969	0.000278112	0.0791348	0.0301027	5589198	31028	198574	108554	440449	6367803	5728780	0.899648	0.0691681	0.0189489	5620226	0.981051	0.994479	tissue	plasma	Exo-Quick kit (SBI)	Metastatic renal cell carcinoma	SRP096110	SRS1896873	GSM2445888
SRX2464376	GSE93175	5601218	31942	5633160	198892	6573114	741062	976	4653468	2120	87.2	367076	17455	1860	403699	153862	5.59963e+06	0.831032	0.000378597	1.55725e-05	0.0655537	0.00311717	0.000332165	0.0720938	0.0274772	5601218	31942	198892	115022	625150	6572224	5748182	0.874617	0.09512	0.0200102	5633160	0.97999	0.99433	tissue	plasma	Exo-Quick kit (SBI)	Metastatic renal cell carcinoma	SRP096110	SRS1896874	GSM2445889
SRX2464377	GSE93175	4956632	81898	5038530	357706	6610442	1214206	2058	3050170	5299	85.1	1033557	38682	2084	580203	243209	4953289	0.615787	0.00106979	1.71805e-05	0.208661	0.00780936	0.000420731	0.117135	0.0491005	4956632	81898	357706	264955	946309	6607500	5303485	0.802646	0.143217	0.0499587	5038530	0.950041	0.983746	tissue	plasma	Exo-Quick kit (SBI)	Metastatic renal cell carcinoma	SRP096110	SRS1896875	GSM2445890
SRX2464378	GSE93175	4469560	26879	4496439	171212	5272702	605051	759	3644162	1919	44.1	322382	13639	1231	383976	100986	4.46834e+06	0.815552	0.000429466	9.86944e-06	0.0721481	0.00305236	0.000275494	0.0859327	0.0226003	4465175	31264	171212	111352	492872	5271875	4607791	0.874033	0.0934908	0.024166	4496439	0.975834	0.993047	tissue	plasma	Exo-Quick kit (SBI)	Metastatic renal cell carcinoma	SRP096110	SRS1896876	GSM2445891
SRX2464379	GSE93175	4906625	54318	4960943	304634	6148251	882674	1318	3431333	4764	67	825567	29953	1686	448281	162682	4.90433e+06	0.699653	0.000971386	1.36614e-05	0.168334	0.00610746	0.000343778	0.0914051	0.0331711	4906625	54318	304634	176653	704444	6146674	5137596	0.835833	0.114606	0.0343844	4960943	0.965616	0.989051	tissue	plasma	Exo-Quick kit (SBI)	Metastatic renal cell carcinoma	SRP096110	SRS1896877	GSM2445892
SRX2464380	GSE93175	6329595	37574	6367169	182177	7198771	649425	707	4519196	1962	22.3	335842	14860	1526	1.29925e+06	155626	6.32829e+06	0.714126	0.000310036	3.52386e-06	0.05307	0.00234819	0.000241139	0.205309	0.0245921	6329595	37574	182177	113096	535813	7198255	6480265	0.900255	0.0744365	0.0174524	6367169	0.982548	0.994099	tissue	plasma	Exo-Quick kit (SBI)	Metastatic renal cell carcinoma	SRP096110	SRS1896878	GSM2445893
SRX2464381	GSE93175	5827846	45251	5873097	293284	6869547	703166	949	4642374	3315	52	613888	22959	1944	349407	192062	5.826e+06	0.796837	0.000569001	8.9255e-06	0.10537	0.00394078	0.000333677	0.0599737	0.0329664	5827846	45251	293284	162898	539404	6868683	6035995	0.87877	0.0785309	0.0269878	5873097	0.973012	0.992295	tissue	plasma	Exo-Quick kit (SBI)	Metastatic renal cell carcinoma	SRP096110	SRS1896879	GSM2445894
SRX2464382	GSE93175	5286350	28146	5314496	146601	5947193	486096	737	4193449	1526	25	264314	14269	1284	656341	153810	5.28502e+06	0.79346	0.000288741	4.73035e-06	0.0500119	0.0026999	0.000242951	0.124189	0.029103	5286350	28146	146601	96193	389290	5946580	5410689	0.909882	0.0654645	0.0177783	5314496	0.982222	0.994704	tissue	plasma	Exo-Quick kit (SBI)	Metastatic renal cell carcinoma	SRP096110	SRS1896880	GSM2445895
SRX2464383	GSE93175	4695300	46705	4742005	201605	5546945	603335	1459	3567397	2330	195.4	387902	23236	2740	476305	233122	4.69323e+06	0.760116	0.00049646	4.16345e-05	0.0826514	0.00495096	0.00058382	0.101488	0.049672	4695300	46705	201605	119348	480862	5543820	4861353	0.876896	0.0867384	0.0245504	4742005	0.97545	0.990151	tissue	plasma	Exo-Quick kit (SBI)	Metastatic renal cell carcinoma	SRP096110	SRS1896881	GSM2445896
SRX2464384	GSE93175	5942012	50935	5992947	240929	7047935	814059	1242	4380188	4194	99	631374	28116	1795	680893	212989	5.93965e+06	0.737449	0.000706102	1.66677e-05	0.106298	0.00473361	0.000302206	0.114635	0.0358589	5942012	50935	240929	183535	629331	7046742	6176482	0.876502	0.0893081	0.0297151	5992947	0.970285	0.991501	tissue	plasma	Exo-Quick kit (SBI)	Metastatic renal cell carcinoma	SRP096110	SRS1896882	GSM2445897
SRX2464385	GSE93175	7007221	52457	7059678	348372	8278104	870054	1476	5628781	3297	63.7	547841	28271	1961	612679	182184	7.00508e+06	0.803529	0.000470659	9.0934e-06	0.0782063	0.00403579	0.00027994	0.0874621	0.0260074	7007221	52457	348372	194354	673852	8276256	7254032	0.876487	0.0814199	0.0267925	7059678	0.973207	0.992569	tissue	plasma	Exo-Quick kit (SBI)	Metastatic renal cell carcinoma	SRP096110	SRS1896883	GSM2445898
SRX2464386	GSE93175	5857144	28416	5885560	187012	6682814	610242	955	5035784	2010	90.1	299434	18493	1512	349529	148761	5.85561e+06	0.859993	0.00034326	1.53869e-05	0.0511362	0.00315817	0.000258214	0.0596912	0.0254049	5857144	28416	187012	104758	504647	6681977	5990318	0.896489	0.0755236	0.0174879	5885560	0.982512	0.995172	tissue	plasma	Exo-Quick kit (SBI)	Metastatic renal cell carcinoma	SRP096110	SRS1896884	GSM2445899
SRX2464387	GSE93175	5135294	50098	5185392	364628	7006794	1456774	1128	4013212	3073	46.8	465969	21231	1180	388430	240500	5.13364e+06	0.781748	0.0005986	9.11633e-06	0.0907677	0.00413566	0.000229856	0.0756637	0.0468478	5135294	50098	364628	334420	1119487	7003927	5519812	0.788102	0.159837	0.0605854	5185392	0.939415	0.990339	tissue	plasma	Exo-Quick kit (SBI)	Metastatic renal cell carcinoma	SRP096110	SRS1896885	GSM2445900
SRX2464388	GSE93175	4474108	32885	4506993	230542	5773260	1035725	861	3538904	2655	70.4	458201	22343	1532	302462	146428	4.4726e+06	0.791242	0.000593615	1.57403e-05	0.102446	0.00499553	0.00034253	0.0676257	0.0327389	4474108	32885	230542	114796	919096	5771427	4621789	0.800805	0.159249	0.024838	4506993	0.975162	0.992704	tissue	plasma	Exo-Quick kit (SBI)	Metastatic renal cell carcinoma	SRP096110	SRS1896886	GSM2445901
SRX2464389	GSE93175	6397022	35117	6432139	222968	7809728	1154621	924	4535855	1963	40.5	297256	15703	1387	1.37338e+06	169996	6.39558e+06	0.709217	0.000306931	6.3325e-06	0.0464784	0.00245529	0.000216869	0.214739	0.0265802	6397022	35117	222968	119111	1034816	7809034	6551250	0.838932	0.132515	0.0181814	6432139	0.981819	0.99454	tissue	plasma	Exo-Quick kit (SBI)	Metastatic renal cell carcinoma	SRP096110	SRS1896887	GSM2445902
SRX2464390	GSE93175	5739005	49218	5788223	339479	6942731	815029	1321	4517681	3691	66.2	561622	27649	1970	458673	165399	5.73675e+06	0.787498	0.000643396	1.15396e-05	0.097899	0.00481963	0.0003434	0.0799534	0.0288315	5739005	49218	339479	172818	640552	6941072	5961041	0.858807	0.0922843	0.0289912	5788223	0.971009	0.991497	tissue	plasma	Exo-Quick kit (SBI)	Metastatic renal cell carcinoma	SRP096110	SRS1896889	GSM2445903
SRX2464391	GSE93175	4950464	27437	4977901	212882	5891074	700291	763	4044843	2116	41	347477	16288	1556	412036	124820	4.94918e+06	0.817276	0.000427546	8.28421e-06	0.070209	0.00329105	0.000314396	0.0832535	0.0252204	4950464	27437	212882	93052	606404	5890239	5070953	0.860908	0.102951	0.01835	4977901	0.98165	0.994488	tissue	plasma	Exo-Quick kit (SBI)	Metastatic renal cell carcinoma	SRP096110	SRS1896888	GSM2445904
SRX2464392	GSE93175	5720680	29929	5750609	185537	6618756	682610	843	4687163	2109	35.5	347276	16550	1465	532388	132247	5719234	0.819544	0.000368756	6.20712e-06	0.0607207	0.00289374	0.000256153	0.0930874	0.0231232	5720680	29929	185537	122513	559372	6618031	5873122	0.887443	0.0845224	0.0208599	5750609	0.97914	0.994796	tissue	plasma	Exo-Quick kit (SBI)	Metastatic renal cell carcinoma	SRP096110	SRS1896890	GSM2445905
SRX2464393	GSE93175	4038059	52525	4090584	549566	6891726	2251576	1008	2715553	4224	36	569917	22783	1211	532650	189954	4.03633e+06	0.672778	0.0010465	8.919e-06	0.141197	0.00564449	0.000300025	0.131964	0.0470611	4038059	52525	549566	453996	1795421	6889567	4544580	0.659632	0.2606	0.0998983	4090584	0.900102	0.98716	tissue	plasma	Exo-Quick kit (SBI)	Metastatic renal cell carcinoma	SRP096110	SRS1896892	GSM2445906
SRX2464394	GSE93175	2370737	18952	2389689	104280	2799199	305230	353	1850308	1537	38.1	269073	10918	765	184266	53005	2.36991e+06	0.78075	0.000648548	1.60766e-05	0.113537	0.00460692	0.000322797	0.0777525	0.0223658	2370737	18952	104280	56712	248146	2798827	2446401	0.874081	0.0886607	0.0231818	2389689	0.976818	0.992069	tissue	plasma	Exo-Quick kit (SBI)	Metastatic renal cell carcinoma	SRP096110	SRS1896891	GSM2445907
SRX2464395	GSE93175	5426221	26642	5452863	199476	6275072	622733	704	4708781	1904	50.3	290866	14124	1229	278399	129579	5.42493e+06	0.867989	0.000350972	9.272e-06	0.0536165	0.00260353	0.000226547	0.0513184	0.0238858	5426221	26642	199476	106132	515891	6274362	5558995	0.885986	0.0822221	0.0190919	5452863	0.980908	0.995114	tissue	plasma	Exo-Quick kit (SBI)	Metastatic renal cell carcinoma	SRP096110	SRS1896893	GSM2445908
SRX2464396	GSE93175	7397214	52139	7449353	300310	8652141	902478	1046	5792767	3761	62.2	656622	25677	2181	726875	186975	7.39492e+06	0.783344	0.000508592	8.41118e-06	0.0887937	0.00347225	0.000294932	0.0982938	0.0252842	7397214	52139	300310	165203	736185	8651051	7614556	0.880189	0.0850978	0.0216957	7449353	0.978304	0.993001	tissue	plasma	Exo-Quick kit (SBI)	Metastatic renal cell carcinoma	SRP096110	SRS1896894	GSM2445909
SRX2464397	GSE93175	4459355	39238	4498593	216130	5517148	802425	954	3310833	3239	45.1	592884	23696	1830	377006	148051	4.45758e+06	0.742742	0.000726627	1.01176e-05	0.133006	0.00531588	0.000410536	0.0845762	0.0332133	4459355	39238	216130	128759	672457	5515939	4627352	0.838906	0.121912	0.0278256	4498593	0.972174	0.991278	tissue	plasma	Exo-Quick kit (SBI)	Metastatic renal cell carcinoma	SRP096110	SRS1896895	GSM2445910
SRX2464398	GSE93175	5100022	33661	5133683	254921	6301165	912561	966	3681732	1791	53.9	303537	18996	1597	940847	149931	5098485	0.722123	0.000351281	1.05718e-05	0.0595347	0.00372581	0.00031323	0.184535	0.029407	5100022	33661	254921	162175	749270	6300049	5295858	0.840606	0.118931	0.030623	5133683	0.969377	0.993443	tissue	plasma	Exo-Quick kit (SBI)	Metastatic renal cell carcinoma	SRP096110	SRS1896897	GSM2445911
SRX2464399	GSE93175	5359582	38417	5397999	217667	6331082	715416	998	4341333	3067	72.3	531423	22207	1470	311018	147228	5.35782e+06	0.81028	0.000572434	1.34943e-05	0.0991864	0.00414478	0.000274365	0.0580494	0.0274791	5359582	38417	217667	131995	582346	6330007	5529994	0.873616	0.0919977	0.0238689	5397999	0.976131	0.992883	tissue	plasma	Exo-Quick kit (SBI)	Metastatic renal cell carcinoma	SRP096110	SRS1896896	GSM2445912
SRX2464400	GSE93175	6652455	40005	6692460	217361	7739006	829185	1041	5228537	2999	53.5	524645	23564	1725	622713	246360	6.6506e+06	0.786176	0.000450937	8.04439e-06	0.0788869	0.00354314	0.000259375	0.0936327	0.0370433	6652455	40005	217361	127955	700406	7738182	6820415	0.881398	0.090513	0.0187606	6692460	0.981239	0.994022	tissue	plasma	Exo-Quick kit (SBI)	Metastatic renal cell carcinoma	SRP096110	SRS1896898	GSM2445913
SRX2464401	GSE93175	4477134	39886	4517020	191289	5364095	655786	983	3013464	3327	82.7	542605	25356	1314	746286	142749	4.47518e+06	0.673372	0.000743433	1.84797e-05	0.121248	0.00566591	0.000293619	0.166761	0.0318979	4477134	39886	191289	112547	542413	5363269	4629567	0.863199	0.101135	0.0243105	4517020	0.97569	0.99117	tissue	plasma	Exo-Quick kit (SBI)	Metastatic renal cell carcinoma	SRP096110	SRS1896899	GSM2445914
SRX2464402	GSE93175	5788400	51851	5840251	245998	7049846	963597	1311	4228225	4755	99.8	741731	33114	1835	609690	166492	5.78594e+06	0.730776	0.00082182	1.72487e-05	0.128195	0.00572318	0.000317148	0.105374	0.0287753	5788400	51851	245998	163414	798800	7048463	6003665	0.851769	0.11333	0.027219	5840251	0.972781	0.991122	tissue	plasma	Exo-Quick kit (SBI)	Metastatic renal cell carcinoma	SRP096110	SRS1896900	GSM2445915
SRX2464403	GSE93175	6576248	27715	6603963	219064	7859542	1036515	949	5681279	1708	153	253436	15998	1431	451465	169277	6.57475e+06	0.864106	0.000259782	2.32709e-05	0.0385469	0.00243325	0.000217651	0.0686665	0.0257465	6576248	27715	219064	136820	898744	7858591	6740783	0.85776	0.114365	0.0202973	6603963	0.979703	0.995803	tissue	plasma	Exo-Quick kit (SBI)	Metastatic renal cell carcinoma	SRP096110	SRS1896901	GSM2445916
SRX2464404	GSE93175	6447979	26442	6474421	191040	7451138	785677	869	5096077	1564	56.2	241057	14930	1469	949482	141945	6.44658e+06	0.790509	0.000242609	8.7178e-06	0.037393	0.00231596	0.000227873	0.147285	0.0220186	6447979	26442	191040	108910	676063	7450434	6583331	0.883617	0.0907414	0.0165433	6474421	0.983457	0.995916	tissue	plasma	Exo-Quick kit (SBI)	Metastatic renal cell carcinoma	SRP096110	SRS1896903	GSM2445917
SRX2464405	GSE93175	11357647	63882	11421529	445279	13399124	1532316	1689	9221446	4820	134.5	727933	37028	2759	1.0315e+06	328934	1.13546e+07	0.812136	0.000424499	1.18455e-05	0.0641093	0.00326107	0.000242986	0.0908449	0.0289693	11357647	63882	445279	249641	1281234	13397683	11671170	0.871133	0.095631	0.0213895	11421529	0.97861	0.994407	tissue	plasma	Exo-Quick kit (SBI)	Metastatic renal cell carcinoma	SRP096110	SRS1896902	GSM2445918
SRX2464406	GSE93175	6206343	22442	6228785	161609	7030374	639980	782	5304202	1221	55.1	187431	12922	1312	540682	157344	6.20517e+06	0.854804	0.000196771	8.87969e-06	0.0302056	0.00208246	0.000211437	0.0871341	0.0253569	6206343	22442	161609	86500	552799	7029693	6315285	0.898373	0.0786377	0.0136969	6228785	0.986303	0.996397	tissue	plasma	Exo-Quick kit (SBI)	Metastatic renal cell carcinoma	SRP096110	SRS1896904	GSM2445919
SRX2464407	GSE93175	4429642	25698	4455340	160998	5222936	606598	664	3338738	2032	39	306003	15693	954	663807	101111	4.42838e+06	0.753942	0.000458859	8.80684e-06	0.0691005	0.00354374	0.000215429	0.149898	0.0228325	4429642	25698	160998	84587	521486	5222411	4539927	0.869316	0.0998554	0.0186318	4455340	0.981368	0.994232	tissue	plasma	Exo-Quick kit (SBI)	Metastatic renal cell carcinoma	SRP096110	SRS1896905	GSM2445920
SRX2546923	GSE94721	8359	1887	10246	30377	103272	62649	31	4861	11	134	1432	24	83	1205.5	567	8317.5	0.58443	0.00132251	0.0161106	0.172167	0.00288548	0.00997896	0.144935	0.0681695	8359	1887	30377	27389	35219	103231	37635	0.364571	0.341167	0.727753	10246	0.272247	0.815831	tissue	plasma	ultracentrifuge	ctrl	SRP099113	SRS1965576	GSM2481395
SRX2546924	GSE94721	1761	1481	3242	15652	36416	17522	8	1018	4	15	446	10	11	144.9	101	1749.9	0.581748	0.00228584	0.00857192	0.254872	0.00571461	0.00628607	0.0828047	0.0577176	1761	1481	15652	7439	10039	36372	10681	0.29366	0.276009	0.69647	3242	0.30353	0.543183	tissue	plasma	ultracentrifuge	ctrl	SRP099113	SRS1965575	GSM2481396
SRX2546925	GSE94721	12235	2536	14771	68811	238136	154554	80	4773	13	41	5383	75	24	1336	489	12134	0.393358	0.00107137	0.00337894	0.443629	0.00618098	0.00197791	0.110104	0.0403	12235	2536	68811	84367	70067	238016	99138	0.416518	0.294379	0.851006	14771	0.148994	0.828312	tissue	plasma	ultracentrifuge	ctrl	SRP099113	SRS1965577	GSM2481397
SRX2546926	GSE94721	31759	3006	34765	185226	448946	228955	53	11222	22	238.2	12029	133	216	2218.4	5608	31686.6	0.354156	0.0006943	0.00751737	0.379624	0.00419736	0.00681676	0.0700107	0.176983	31759	3006	185226	123593	105321	448905	158358	0.352765	0.234618	0.780466	34765	0.219534	0.913534	tissue	plasma	ultracentrifuge	pre-eclampsia	SRP099113	SRS1965578	GSM2481398
SRX2546927	GSE94721	20298	2219	22517	50682	147998	74799	53	10115	31	39.2	2753	32	34	1284.3	5943	20231.5	0.499963	0.00153226	0.00193757	0.136075	0.00158169	0.00168055	0.0634802	0.29375	20298	2219	50682	38911	35827	147937	61428	0.415231	0.242177	0.633441	22517	0.366559	0.901452	tissue	plasma	ultracentrifuge	pre-eclampsia	SRP099113	SRS1965579	GSM2481399
SRX2546928	GSE94721	17634	2743	20377	95270	261012	145365	69	4311	29	69	6291	168	69	1318.4	5287	17542.4	0.245747	0.00165314	0.00393333	0.358617	0.0095768	0.00393333	0.0751551	0.301384	17634	2743	95270	81582	63728	260957	101959	0.390712	0.244209	0.800145	20377	0.199855	0.865387	tissue	plasma	ultracentrifuge	pre-eclampsia	SRP099113	SRS1965580	GSM2481400
SRX258926	GSE45722	3908065	11707	3919772	319476	4647402	408154	479	3421749	844	63	95111	3626	504	333228	51597	3.90672e+06	0.875862	0.000216038	1.61261e-05	0.0243455	0.000928144	0.000129008	0.0852961	0.0132072	3908065	11707	319476	190618	216576	4646442	4110390	0.884632	0.0466111	0.0463747	3919772	0.953625	0.997013	tissue	plasma	Exo-Quick kit (SBI)		SRP020486	SRS406718	GSM1112869
SRX258927	GSE45722	4736304	14073	4750377	340801	5582324	491146	527	4065328	985	71.9	97740	4523	500	504283	61783	4.73521e+06	0.858531	0.000208016	1.51841e-05	0.0206411	0.000955184	0.000105592	0.106496	0.0130476	4736304	14073	340801	208406	281762	5581346	4958783	0.888456	0.0504828	0.0420277	4750377	0.957972	0.997037	tissue	plasma	Exo-Quick kit (SBI)		SRP020486	SRS406719	GSM1112870
SRX258928	GSE45722	5217277	19879	5237156	530899	6490273	722218	576	4523442	1172	42	174287	7679	1051	324035	184867	5.21657e+06	0.867129	0.000224669	8.05126e-06	0.0334102	0.00147204	0.000201473	0.0621164	0.0354384	5217277	19879	530899	336694	384853	6489602	5573850	0.858889	0.059303	0.060406	5237156	0.939594	0.996204	tissue	plasma	Exo-Quick kit (SBI)		SRP020486	SRS406720	GSM1112871
SRX258929	GSE45722	5209596	18819	5228415	583244	6508452	696793	594	4610150	1133	47.3	170635	8286	1103	267048	150513	5208915	0.88505	0.000217512	9.08059e-06	0.0327583	0.00159073	0.000211752	0.0512674	0.0288953	5209596	18819	583244	339843	356310	6507812	5568258	0.855627	0.0547511	0.0610322	5228415	0.938968	0.996401	tissue	plasma	Exo-Quick kit (SBI)		SRP020486	SRS406721	GSM1112872
SRX258930	GSE45722	2597294	11173	2608467	161711	3299366	529188	629	2086185	696	95.2	142820	1914	387	293629	70682	2.59641e+06	0.803489	0.000268063	3.6666e-05	0.0550068	0.000737172	0.000149052	0.113091	0.027223	2597294	11173	161711	221990	306743	3298911	2830457	0.857997	0.0929831	0.078429	2608467	0.921571	0.995717	tissue	plasma	Exo-Quick kit (SBI)		SRP020486	SRS406722	GSM1112873
SRX258931	GSE45722	2508088	9731	2517819	239251	3228014	470944	657	2115714	644	62	126865	2098	492	203710	57649	2.50723e+06	0.843844	0.000256857	2.47284e-05	0.0505996	0.000836779	0.000196232	0.0812488	0.0229931	2508088	9731	239251	203923	266662	3227655	2721742	0.843257	0.0826179	0.0749237	2517819	0.925076	0.996135	tissue	plasma	Exo-Quick kit (SBI)		SRP020486	SRS406723	GSM1112874
SRX258932	GSE45722	3496037	21008	3517045	543505	4825722	765172	612	2915483	1741	66.6	162813	10014	608	380791	23037	3.49455e+06	0.834293	0.000498204	1.90582e-05	0.0465905	0.0028656	0.000173985	0.108967	0.00659226	3496037	21008	543505	327277	435483	4823310	3844322	0.79703	0.0902872	0.0851326	3517045	0.914867	0.994027	tissue	plasma	Exo-Quick kit (SBI)		SRP020486	SRS406724	GSM1112875
SRX258933	GSE45722	3755703	34444	3790147	428280	5174857	956430	1010	3147193	1796	58.3	244154	9132	554	315429	33592	3.75191e+06	0.838825	0.00047869	1.55388e-05	0.0650746	0.00243396	0.000147658	0.0840716	0.00895331	3755703	34444	428280	460955	491909	5171291	4251102	0.822058	0.0951231	0.108432	3790147	0.891568	0.990912	tissue	plasma	Exo-Quick kit (SBI)		SRP020486	SRS406725	GSM1112876
SRX258934	GSE45722	3683684	53047	3736731	844894	6193012	1611387	763	2733038	2451	52.5	539451	16805	1029	280423	109400	3.68265e+06	0.742139	0.000665553	1.4256e-05	0.146484	0.00456329	0.000279418	0.0761471	0.0297069	3683684	53047	844894	792033	818194	6191852	4528764	0.731407	0.13214	0.174889	3736731	0.825111	0.985804	tissue	plasma	Exo-Quick kit (SBI)		SRP020486	SRS406726	GSM1112877
SRX258935	GSE45722	4287790	59652	4347442	943653	7142237	1851142	825	3200843	2800	58.3	610687	19114	1152	324754	127234	4.28664e+06	0.746702	0.000653192	1.36004e-05	0.142463	0.00445897	0.000268742	0.0757596	0.0296815	4287790	59652	943653	912465	937287	7140847	5259907	0.736594	0.131257	0.173476	4347442	0.826524	0.986279	tissue	plasma	Exo-Quick kit (SBI)		SRP020486	SRS406727	GSM1112878
SRX258936	GSE45722	1754381	4791	1759172	366123	2376579	251284	209	1502977	669	64.5	35224	8567	251	201280	4946	1753978	0.856896	0.000381419	3.67736e-05	0.0200823	0.00488433	0.000143103	0.114756	0.00281988	1754381	4791	366123	95780	155060	2376135	1854952	0.780659	0.0652572	0.0516348	1759172	0.948365	0.997277	tissue	plasma	Exo-Quick kit (SBI)		SRP020486	SRS406728	GSM1112879
SRX258937	GSE45722	2384157	6726	2390883	420552	3179426	367991	334	2020195	684	86.5	55163	10390	311	288161	8417	2.38341e+06	0.847608	0.000286984	3.62926e-05	0.0231446	0.00435931	0.000130485	0.120903	0.0035315	2384157	6726	420552	154019	213299	3178753	2544902	0.800598	0.0671015	0.0605206	2390883	0.939479	0.997187	tissue	plasma	Exo-Quick kit (SBI)		SRP020486	SRS406729	GSM1112880
SRX258938	GSE45722	5073569	24623	5098192	822372	7022243	1101679	600	4327685	1745	35	257934	13529	1326	374460	96145	5.07286e+06	0.853106	0.000343987	6.89946e-06	0.0508459	0.00266694	0.000261391	0.0738163	0.0189528	5073569	24623	822372	507193	593147	7020904	5605385	0.798385	0.084483	0.0904832	5098192	0.909517	0.99517	tissue	plasma	Exo-Quick kit (SBI)		SRP020486	SRS406730	GSM1112881
SRX258939	GSE45722	3742040	14376	3756416	662381	5116016	697219	455	3373689	1168	23	151857	10438	1031	149852	53480	3.74154e+06	0.901685	0.000312171	6.14721e-06	0.0405868	0.00278976	0.000275555	0.0400508	0.0142936	3742040	14376	662381	355031	341383	5115211	4111447	0.803769	0.0667388	0.0863518	3756416	0.913648	0.996173	tissue	plasma	Exo-Quick kit (SBI)		SRP020486	SRS406731	GSM1112882
SRX2732777	GSE97644	11944458	380976	12325434	106733	14492386	2060219	738	529015	7995	196359	136226	110	378	46803.6	11022875	1.19398e+07	0.044307	0.000669611	0.0164458	0.0114094	9.21291e-06	3.16589e-05	0.00391998	0.923207	11944458	380976	106733	278002	1781541	14491710	12603436	0.8697	0.122935	0.0220576	12325434	0.977942	0.96909	tissue	plasma	ExoRNeasy (Qiagen)	cognitive decline	SRP103801	SRS2120673	GSM2574140
SRX2732779	GSE97644	12231708	93812	12325520	152420	13189085	711145	939	2202264	7634	84998	84422	196	888	39470.5	9806311	1.22262e+07	0.180127	0.000624398	0.00695213	0.00690502	1.60312e-05	7.2631e-05	0.00322836	0.802075	12231708	93812	152420	121942	588136	13188018	12447462	0.943846	0.0445962	0.00979654	12325520	0.990203	0.992389	tissue	plasma	ExoRNeasy (Qiagen)	cognitive decline	SRP103801	SRS2120677	GSM2574142
SRX2732780	GSE97644	8577652	78078	8655730	167393	9434213	611090	536	1316454	6477	56885.3	69397	112	476	22365.1	7102668	8.57483e+06	0.153525	0.00075535	0.00663398	0.0080931	1.30615e-05	5.55113e-05	0.00260823	0.828315	8577652	78078	167393	154070	456338	9433531	8809800	0.933881	0.048374	0.0174885	8655730	0.982512	0.99098	tissue	plasma	ExoRNeasy (Qiagen)	cognitive decline	SRP103801	SRS2120678	GSM2574143
SRX2732782	GSE97644	8979248	33342	9012590	78886	9785093	693617	701	320903	5680	14079.1	15191	101	179	18445.4	8602207	8.97679e+06	0.0357481	0.000632743	0.00156839	0.00169225	1.12512e-05	1.99403e-05	0.00205479	0.958273	8979248	33342	78886	198599	494394	9784469	9211189	0.941409	0.0505284	0.0215606	9012590	0.978439	0.996301	tissue	plasma	ExoRNeasy (Qiagen)	cognitive decline	SRP103801	SRS2120680	GSM2574145
SRX2732783	GSE97644	9704704	87885	9792589	136148	10642952	714215	603	1325968	7830	149158	108870	150	518	24091.5	8084766	9.70135e+06	0.136679	0.000807104	0.0153749	0.0112221	1.54618e-05	5.33946e-05	0.00248331	0.833365	9704704	87885	136148	121491	591921	10642149	9914080	0.931586	0.0556204	0.0122544	9792589	0.987746	0.991025	tissue	plasma	ExoRNeasy (Qiagen)	cognitive decline	SRP103801	SRS2120681	GSM2574146
SRX2732784	GSE97644	10618677	403950	11022627	161089	12259204	1075488	1424	1662417	3262	146579	175209	476	912	47708.5	8576670	1.06132e+07	0.156636	0.000307352	0.013811	0.0165085	4.48497e-05	8.59305e-05	0.00449519	0.808111	10618677	403950	161089	174271	899820	12257807	11196898	0.91345	0.0734079	0.0155642	11022627	0.984436	0.963353	tissue	plasma	ExoRNeasy (Qiagen)	cognitive decline	SRP103801	SRS2120682	GSM2574147
SRX2732785	GSE97644	9999450	29727	10029177	62663	10509972	418132	344	958062	2313	32593.6	31837	97	350	12493	8959918	9.99766e+06	0.0958286	0.000231354	0.00326012	0.00318444	9.70227e-06	3.50082e-05	0.00124959	0.896201	9999450	29727	62663	39945	377731	10509516	10069122	0.958096	0.0359418	0.00396708	10029177	0.996033	0.997036	tissue	plasma	ExoRNeasy (Qiagen)	cognitive decline	SRP103801	SRS2120683	GSM2574148
SRX2732786	GSE97644	13239991	183818	13423809	88667	15229900	1717424	823	750820	9727	335367	174399	107	465	43497.7	11921246	13235629	0.0567272	0.00073491	0.0253382	0.0131765	8.08424e-06	3.51324e-05	0.00328641	0.900694	13239991	183818	88667	122873	1593682	15229031	13546682	0.88953	0.104648	0.00907034	13423809	0.99093	0.986307	tissue	plasma	ExoRNeasy (Qiagen)	cognitive decline	SRP103801	SRS2120684	GSM2574149
SRX2732787	GSE97644	13830432	761215	14591647	130910	17794864	3072307	876	853687	7986	434244	328775	166	601	86730.7	12110382	1.38226e+07	0.0617604	0.000577751	0.0314156	0.0237854	1.20093e-05	4.34796e-05	0.00627457	0.876131	13830432	761215	130910	227692	2843690	17793939	14819339	0.832831	0.159812	0.0153645	14591647	0.984635	0.947832	tissue	plasma	ExoRNeasy (Qiagen)	cognitive decline	SRP103801	SRS2120685	GSM2574150
SRX2732788	GSE97644	7930313	39359	7969672	63671	8519714	486371	557	1456640	2896	138961	68607	78	507	23106.2	6236839	7.92763e+06	0.183742	0.000365304	0.0175286	0.00865416	9.839e-06	6.39535e-05	0.00291464	0.786721	7930313	39359	63671	9564	476168	8519075	7979236	0.936632	0.0558943	0.00119861	7969672	0.998801	0.995061	tissue	plasma	ExoRNeasy (Qiagen)	cognitive decline	SRP103801	SRS2120686	GSM2574151
SRX2732789	GSE97644	9656857	97495	9754352	192940	10950351	1003059	1659	487604	3830	3421.2	24849	247	336	27561.9	9105068	9.65292e+06	0.0505136	0.000396771	0.000354421	0.00257425	2.55881e-05	3.48081e-05	0.00285529	0.943245	9656857	97495	192940	382561	618760	10948613	10136913	0.925863	0.0565149	0.0377394	9754352	0.962261	0.990005	tissue	plasma	ExoRNeasy (Qiagen)	cognitive decline	SRP103801	SRS2120687	GSM2574152
SRX2732790	GSE97644	19473534	59783	19533317	77300	20728853	1118236	981	377550	13693	57962.7	26962	115	314	36596.2	18955603	1.94688e+07	0.0193926	0.000703331	0.00297721	0.00138488	5.90689e-06	1.61284e-05	0.00187974	0.97364	19473534	59783	77300	181054	936466	20728137	19714371	0.951092	0.0451785	0.00918386	19533317	0.990816	0.996939	tissue	plasma	ExoRNeasy (Qiagen)	cognitive decline	SRP103801	SRS2120688	GSM2574153
SRX2732791	GSE97644	11353392	20753	11374145	125076	12338391	839170	768	291966	923	7598.8	14876	120	157	28833.3	11006230	1.13507e+07	0.0257223	8.13165e-05	0.000669456	0.00131058	1.0572e-05	1.38317e-05	0.00254022	0.969652	11353392	20753	125076	244067	594245	12337533	11618212	0.941697	0.0481656	0.0210073	11374145	0.978993	0.998175	tissue	plasma	ExoRNeasy (Qiagen)	cognitive decline	SRP103801	SRS2120690	GSM2574154
SRX2732793	GSE97644	13096021	159163	13255184	669430	15182921	1258307	1045	1736587	5844	129578	136334	436	852	47426	11033994	1.30911e+07	0.132655	0.000446412	0.00989819	0.0104143	3.33052e-05	6.50826e-05	0.00362278	0.842865	13096021	159163	669430	317363	939554	15181531	13572547	0.894017	0.061888	0.0233827	13255184	0.976617	0.987992	tissue	plasma	ExoRNeasy (Qiagen)	cognitive decline	SRP103801	SRS2120691	GSM2574156
SRX2732794	GSE97644	10283150	74413	10357563	97433	11345078	890082	459	1814001	6494	257975	187588	126	850	34580.6	7977979	1.02796e+07	0.176466	0.000631737	0.0250958	0.0182486	1.22573e-05	8.26881e-05	0.003364	0.776099	10283150	74413	97433	40350	848921	11344267	10397913	0.916579	0.0748326	0.00388059	10357563	0.996119	0.992816	tissue	plasma	ExoRNeasy (Qiagen)	cognitive decline	SRP103801	SRS2120692	GSM2574157
SRX2732795	GSE97644	9323290	66081	9389371	49468	9931975	493136	331	933089	2424	141871	67505	178	476	33390.4	8141795	9.32073e+06	0.100109	0.000260066	0.015221	0.00724246	1.90972e-05	5.1069e-05	0.00358238	0.873515	9323290	66081	49468	11644	480966	9931449	9401015	0.94659	0.0484286	0.00123859	9389371	0.998761	0.992962	tissue	plasma	ExoRNeasy (Qiagen)	cognitive decline	SRP103801	SRS2120693	GSM2574158
SRX2732796	GSE97644	18246974	54432	18301406	86009	19703501	1316086	723	556567	11464	135329	73712	129	281	36960.5	17428480	1.82429e+07	0.0305087	0.000628408	0.00741818	0.00404058	7.07124e-06	1.54032e-05	0.00202602	0.955356	18246974	54432	86009	347816	967628	19702859	18649222	0.946524	0.049111	0.0186504	18301406	0.98135	0.997026	tissue	plasma	ExoRNeasy (Qiagen)	cognitive decline	SRP103801	SRS2120695	GSM2574159
SRX2732797	GSE97644	10200541	52898	10253439	83423	11036180	699318	1170	331341	4603	5665	16571	155	196	17695	9821547	10197773	0.0324915	0.000451373	0.000555513	0.00162496	1.51994e-05	1.92199e-05	0.00173518	0.963107	10200541	52898	83423	212296	485266	11034424	10465735	0.948462	0.0439775	0.0202849	10253439	0.979715	0.994841	tissue	plasma	ExoRNeasy (Qiagen)	cognitive decline	SRP103801	SRS2120694	GSM2574160
SRX2732798	GSE97644	10851454	44783	10896237	131321	11540319	512761	466	920454	4085	52547.3	41508	114	485	17291.5	9812714	1.08492e+07	0.0848407	0.000376525	0.00484343	0.0038259	1.05077e-05	4.47038e-05	0.0015938	0.904464	10851454	44783	131321	80983	431201	11539742	10977220	0.951254	0.0373666	0.00737737	10896237	0.992623	0.99589	tissue	plasma	ExoRNeasy (Qiagen)	cognitive decline	SRP103801	SRS2120697	GSM2574161
SRX2732799	GSE97644	8256473	29153	8285626	138748	8966334	541960	300	965375	3374	107776	79913	123	405	18768.6	7078648	8.25438e+06	0.116953	0.000408753	0.0130568	0.00968128	1.49012e-05	4.90648e-05	0.00227377	0.857562	8256473	29153	138748	84120	457349	8965843	8369746	0.933515	0.0510102	0.0100505	8285626	0.98995	0.996481	tissue	plasma	ExoRNeasy (Qiagen)	cognitive decline	SRP103801	SRS2120696	GSM2574162
SRX2732800	GSE97644	7387258	82023	7469281	91995	8159006	597730	563	807814	4409	121591	101632	153	430	23581.7	6324571	7.38418e+06	0.109398	0.000597087	0.0164664	0.0137635	2.072e-05	5.82326e-05	0.00319354	0.856503	7387258	82023	91995	91629	505509	8158414	7560910	0.926762	0.0619617	0.0121188	7469281	0.987881	0.989019	tissue	plasma	ExoRNeasy (Qiagen)	cognitive decline	SRP103801	SRS2120698	GSM2574163
SRX2732801	GSE97644	12147370	53211	12200581	84377	13210597	925639	649	431573	3593	14084.5	17623	81	266	19376.2	11658181	1.21448e+07	0.0355357	0.000295847	0.00115972	0.00145108	6.66953e-06	2.19024e-05	0.00159543	0.959934	12147370	53211	84377	315672	608986	13209616	12516253	0.947511	0.0461017	0.025221	12200581	0.974779	0.995639	tissue	plasma	ExoRNeasy (Qiagen)	cognitive decline	SRP103801	SRS2120699	GSM2574164
SRX2732802	GSE97644	16961201	350690	17311891	175231	20412742	2925620	6981	550423	15356	35312.6	102646	533	859	112361	16128530	1.6946e+07	0.032481	0.000906171	0.00208383	0.00605723	3.14528e-05	5.06904e-05	0.0066305	0.951759	16961201	350690	175231	1107477	1812494	20407093	18419368	0.902596	0.0888169	0.0601257	17311891	0.939874	0.979743	tissue	plasma	ExoRNeasy (Qiagen)	cognitive decline	SRP103801	SRS2120700	GSM2574165
SRX2732803	GSE97644	17242868	42392	17285260	146984	18461911	1029667	809	892389	6763	69862.5	45370	141	342	52580.5	16171343	17238791	0.0517663	0.000392313	0.00405263	0.00263186	8.17923e-06	1.9839e-05	0.00305013	0.938079	17242868	42392	146984	267243	761644	18461131	17552503	0.950782	0.0412566	0.0152253	17285260	0.984775	0.997548	tissue	plasma	ExoRNeasy (Qiagen)	cognitive decline	SRP103801	SRS2120701	GSM2574166
SRX2732804	GSE97644	12236141	40934	12277075	89269	13307767	941423	722	273025	14144	4087.6	15546	92	197	18595.5	11907990	1.22337e+07	0.0223175	0.00115615	0.000334127	0.00127075	7.52022e-06	1.61031e-05	0.00152003	0.973378	12236141	40934	89269	297396	643341	13307081	12574471	0.944946	0.0483458	0.0236508	12277075	0.976349	0.996666	tissue	plasma	ExoRNeasy (Qiagen)	cognitive decline	SRP103801	SRS2120702	GSM2574167
SRX2732806	GSE97644	9601963	98139	9700102	144983	10393949	548864	690	1557068	12563	29115.9	37845	195	551	26948.5	7934848	9.59913e+06	0.162209	0.00130876	0.00303318	0.00394254	2.03143e-05	5.7401e-05	0.00280739	0.826621	9601963	98139	144983	113958	434070	10393113	9814060	0.944285	0.0417652	0.0116117	9700102	0.988388	0.989883	tissue	plasma	ExoRNeasy (Qiagen)	cognitive decline	SRP103801	SRS2120704	GSM2574169
SRX2732808	GSE97644	13437315	150569	13587884	173762	15957556	2195910	1413	349946	14215	8937.2	40805	175	484	47249	12969717	1.34315e+07	0.0260541	0.00105833	0.00066539	0.003038	1.3029e-05	3.60346e-05	0.00351777	0.965617	13437315	150569	173762	777244	1417001	15955891	14365128	0.900302	0.0888074	0.0541063	13587884	0.945894	0.988919	tissue	plasma	ExoRNeasy (Qiagen)	cognitive decline	SRP103801	SRS2120706	GSM2574171
SRX2732809	GSE97644	10513684	117474	10631158	210666	11591279	749455	876	1290242	7257	131990	128320	238	686	37635	8912578	1.05089e+07	0.122776	0.000690554	0.0125598	0.0122105	2.26474e-05	6.52777e-05	0.00358123	0.848094	10513684	117474	210666	70173	678373	11590370	10701331	0.923295	0.058529	0.00655741	10631158	0.993443	0.98895	tissue	plasma	ExoRNeasy (Qiagen)	cognitive decline	SRP103801	SRS2120707	GSM2574172
SRX2732812	GSE97644	9888957	57247	9946204	296071	11613166	1370891	1252	422388	3856	2800.1	28148	319	489	24183.7	9403092	9.88528e+06	0.042729	0.000390075	0.00028326	0.00284747	3.22702e-05	4.94675e-05	0.00244644	0.951222	9888957	57247	296071	682091	687714	11612080	10628295	0.915279	0.059224	0.0641769	9946204	0.935823	0.994244	tissue	plasma	ExoRNeasy (Qiagen)	cognitive decline	SRP103801	SRS2120710	GSM2574175
SRX2732813	GSE97644	8062104	53386	8115490	109748	8935705	710467	1060	357237	7354	5253.1	17573	120	264	17832.9	7653111	8058745	0.0443291	0.000912549	0.000651851	0.00218061	1.48907e-05	3.27594e-05	0.00221286	0.949665	8062104	53386	109748	243986	465588	8934812	8359476	0.935607	0.0521094	0.0291868	8115490	0.970813	0.993422	tissue	plasma	ExoRNeasy (Qiagen)	cognitive decline	SRP103801	SRS2120711	GSM2574176
SRX2732814	GSE97644	8861863	74568	8936431	188961	9876209	750817	825	1267795	5855	39610.2	45567	145	495	27840.4	7470611	8.85792e+06	0.143126	0.00066099	0.00447173	0.00514421	1.63695e-05	5.58822e-05	0.003143	0.843382	8861863	74568	188961	250035	499980	9875407	9186466	0.930237	0.0506288	0.0272178	8936431	0.972782	0.991656	tissue	plasma	ExoRNeasy (Qiagen)	cognitive decline	SRP103801	SRS2120712	GSM2574177
SRX2732817	GSE97644	10269099	29283	10298382	79842	10918564	540340	352	1224064	2110	98615.9	68953	104	481	23634.8	8848584	1.02665e+07	0.119228	0.000205522	0.00960556	0.00671628	1.013e-05	4.68512e-05	0.00230212	0.861885	10269099	29283	79842	55428	484376	10918028	10353810	0.948322	0.0443648	0.00535339	10298382	0.994647	0.997157	tissue	plasma	ExoRNeasy (Qiagen)	cognitive decline	SRP103801	SRS2120716	GSM2574180
SRX2732818	GSE97644	14347139	26563	14373702	98427	15269490	797361	468	473091	5952	19555.5	23395	75	239	24511.3	13797383	1.43442e+07	0.0329813	0.000414941	0.0013633	0.00163097	5.22859e-06	1.66618e-05	0.00170879	0.961879	14347139	26563	98427	171570	625279	15268978	14545272	0.952603	0.0409509	0.0117956	14373702	0.988204	0.998152	tissue	plasma	ExoRNeasy (Qiagen)	cognitive decline	SRP103801	SRS2120715	GSM2574181
SRX2732819	GSE97644	9519434	36420	9555854	75620	10568023	936549	438	222201	6427	16055.8	19760	111	162	18950.4	9233866	9.51753e+06	0.0233465	0.00067528	0.00168697	0.00207617	1.16627e-05	1.70212e-05	0.0019911	0.970195	9519434	36420	75620	310274	625853	10567601	9866128	0.93362	0.0592238	0.0314484	9555854	0.968552	0.996189	tissue	plasma	ExoRNeasy (Qiagen)	cognitive decline	SRP103801	SRS2120717	GSM2574182
SRX2732823	GSE97644	11996025	50417	12046442	74296	12942397	821659	872	217119	9888	7190.3	15976	79	161	18832	11723955	1.19932e+07	0.0181035	0.000824467	0.000599531	0.00133209	6.58707e-06	1.34243e-05	0.00157022	0.97755	11996025	50417	74296	287905	533213	12941856	12334347	0.953059	0.0412007	0.0233417	12046442	0.976658	0.995815	tissue	plasma	ExoRNeasy (Qiagen)	cognitive decline	SRP103801	SRS2120721	GSM2574186
SRX2732824	GSE97644	10743712	460868	11204580	80240	13249440	1964620	590	231708	10853	58845.1	88758	149	309	46957.4	10302194	1.07398e+07	0.0215748	0.00101054	0.00547918	0.00826442	1.38737e-05	2.87716e-05	0.00437229	0.959256	10743712	460868	80240	317391	1646813	13249024	11521971	0.869647	0.124297	0.0275466	11204580	0.972453	0.958868	tissue	plasma	ExoRNeasy (Qiagen)	cognitive decline	SRP103801	SRS2120722	GSM2574187
SRX2732825	GSE97644	26219464	104758	26324222	109542	28316741	1882977	1746	338562	9016	91378.3	65592	178	401	57996.2	25648368	2.62115e+07	0.0129165	0.000343971	0.00348619	0.00250241	6.79091e-06	1.52986e-05	0.00221262	0.978516	26219464	104758	109542	319421	1562779	28315964	26643643	0.940941	0.0551907	0.0119886	26324222	0.988011	0.99602	tissue	plasma	ExoRNeasy (Qiagen)	cognitive decline	SRP103801	SRS2120723	GSM2574188
SRX2732827	GSE97644	9241511	9181	9250692	30285	9695143	414166	517	258583	3168	18047	7164	105	175	9028.3	8943965	9.24024e+06	0.0279845	0.000342848	0.00195309	0.000775305	1.13633e-05	1.89389e-05	0.000977064	0.967937	9241511	9181	30285	22830	391102	9694909	9273522	0.956535	0.040341	0.00246185	9250692	0.997538	0.999008	tissue	plasma	ExoRNeasy (Qiagen)	cognitive decline	SRP103801	SRS2120725	GSM2574190
SRX2732828	GSE97644	4051194	917412	4968606	521695	11449775	5959474	11822	373656	3954	1368.3	177422	986	1160	134217	3336842	4.02961e+06	0.0927277	0.000981237	0.000339562	0.0440296	0.000244689	0.000287869	0.0333078	0.828082	4051194	917412	521695	2402649	3542825	11435775	7371255	0.644579	0.309802	0.325948	4968606	0.674052	0.815358	tissue	plasma	ExoRNeasy (Qiagen)	cognitive decline	SRP103801	SRS2120726	GSM2574191
SRX2732830	GSE97644	16206413	54618	16261031	72605	17423052	1089416	550	408489	8460	38652.4	33144	83	240	31248.2	15682744	1.62031e+07	0.0252106	0.000522124	0.0023855	0.00204554	5.12249e-06	1.4812e-05	0.00192854	0.967888	16206413	54618	72605	161846	927065	17422547	16422877	0.942622	0.0532106	0.00985491	16261031	0.990145	0.996641	tissue	plasma	ExoRNeasy (Qiagen)	cognitive decline	SRP103801	SRS2120728	GSM2574193
SRX2732831	GSE97644	13274458	35220	13309678	61925	13959061	587458	716	259191	3750	11736.9	18244	70	168	16434.9	12961776	1.32714e+07	0.0195301	0.000282563	0.000884377	0.00137469	5.27451e-06	1.26588e-05	0.00123837	0.976672	13274458	35220	61925	131194	455456	13958253	13440872	0.962934	0.0326299	0.00976083	13309678	0.990239	0.997354	tissue	plasma	ExoRNeasy (Qiagen)	cognitive decline	SRP103801	SRS2120729	GSM2574194
SRX2732832	GSE97644	14707133	39015	14746148	42130	15591936	803658	1015	208962	7696	26365.5	21426	89	218	20068.1	14419670	1.47045e+07	0.0142108	0.000523377	0.00179302	0.00145711	6.05257e-06	1.48254e-05	0.00136476	0.98063	14707133	39015	42130	182196	620682	15591156	14928344	0.957488	0.0398099	0.0122047	14746148	0.987795	0.997354	tissue	plasma	ExoRNeasy (Qiagen)	cognitive decline	SRP103801	SRS2120730	GSM2574195
SRX2732833	GSE97644	11404208	25244	11429452	149817	12287546	708277	546	484314	3818	16332.3	18069	90	183	18061.3	10860782	1.14016e+07	0.0424775	0.000334864	0.00143245	0.00158477	7.89359e-06	1.60503e-05	0.0015841	0.952562	11404208	25244	149817	259503	448287	12287059	11688955	0.951322	0.0364845	0.0222007	11429452	0.977799	0.997791	tissue	plasma	ExoRNeasy (Qiagen)	cognitive decline	SRP103801	SRS2120731	GSM2574196
SRX2732834	GSE97644	11056095	23249	11079344	44227	11687563	563992	397	303343	6658	13961	11612	50	148	11211.7	10707346	1.10543e+07	0.0274411	0.000602298	0.00126294	0.00105045	4.52311e-06	1.33884e-05	0.00101424	0.968611	11056095	23249	44227	126920	436405	11686896	11206264	0.958874	0.0373414	0.0113258	11079344	0.988674	0.997902	tissue	plasma	ExoRNeasy (Qiagen)	cognitive decline	SRP103801	SRS2120732	GSM2574197
SRX2732835	GSE97644	8196384	21056	8217440	47002	8781269	516827	419	197139	8985	12739.1	12394	64	140	17003.1	7945729	8.19419e+06	0.0240584	0.00109651	0.00155465	0.00151253	7.81041e-06	1.70853e-05	0.00207502	0.969678	8196384	21056	47002	116044	400436	8780922	8333484	0.949044	0.045603	0.013925	8217440	0.986075	0.997438	tissue	plasma	ExoRNeasy (Qiagen)	cognitive decline	SRP103801	SRS2120733	GSM2574198
SRX2732836	GSE97644	8158212	30443	8188655	121462	9075186	765069	471	295386	2712	4540.5	15204	80	148	12911	7825271	8.15625e+06	0.0362159	0.000332506	0.000556689	0.00186409	9.80843e-06	1.81456e-05	0.00158296	0.95942	8158212	30443	121462	347180	417277	9074574	8535835	0.940632	0.0459831	0.0406732	8188655	0.959327	0.996282	tissue	plasma	ExoRNeasy (Qiagen)	cognitive decline	SRP103801	SRS2120734	GSM2574199
SRX2732837	GSE97644	10634082	66680	10700762	230394	12599690	1668534	1099	267987	4779	5809.8	27153	176	257	24929.7	10299806	1.06309e+07	0.0252083	0.000449539	0.000546501	0.00255416	1.65555e-05	2.41748e-05	0.00234502	0.968856	10634082	66680	230394	727173	939813	12598142	11427935	0.907113	0.0745993	0.0636312	10700762	0.936369	0.993769	tissue	plasma	ExoRNeasy (Qiagen)	cognitive decline	SRP103801	SRS2120735	GSM2574200
SRX2732838	GSE97644	11048489	80210	11128699	243801	12618345	1245845	1637	564770	2853	3176.5	30401	293	405	28895.6	10413091	1.10439e+07	0.0511387	0.000258333	0.000287625	0.00275275	2.65305e-05	3.66719e-05	0.00261643	0.942883	11048489	80210	243801	514951	729569	12617020	11643650	0.922853	0.0578242	0.0442259	11128699	0.955774	0.992793	tissue	plasma	ExoRNeasy (Qiagen)	cognitive decline	SRP103801	SRS2120736	GSM2574201
SRX2732839	GSE97644	10851472	60055	10911527	200708	12004707	892472	1021	362936	8180	4742.8	19745	176	258	24272.2	10427753	10848063	0.0334563	0.000754052	0.000437202	0.00182014	1.62241e-05	2.3783e-05	0.00223747	0.961255	10851472	60055	200708	329179	562315	12003729	11240706	0.936435	0.046845	0.0292845	10911527	0.970715	0.994496	tissue	plasma	ExoRNeasy (Qiagen)	cognitive decline	SRP103801	SRS2120737	GSM2574202
SRX2732840	GSE97644	10395610	20455	10416065	47985	10911747	447697	362	234057	4126	21529.3	10893	38	130	14908.5	10107907	1.03936e+07	0.0225194	0.000396975	0.0020714	0.00104805	3.6561e-06	1.25077e-05	0.00143439	0.972514	10395610	20455	47985	83028	364355	10911433	10499093	0.96221	0.033392	0.00790811	10416065	0.992092	0.998036	tissue	plasma	ExoRNeasy (Qiagen)	cognitive decline	SRP103801	SRS2120738	GSM2574203
SRX2732841	GSE97644	13894466	53478	13947944	57591	15131230	1125695	880	297380	18408	218341	74916	113	281	65711.2	13211569	13886719	0.0214147	0.00132558	0.015723	0.00539479	8.13727e-06	2.02352e-05	0.00473195	0.951382	13894466	53478	57591	164352	960560	15130447	14112296	0.932708	0.0634852	0.011646	13947944	0.988354	0.996166	tissue	plasma	ExoRNeasy (Qiagen)	cognitive decline	SRP103801	SRS2120739	GSM2574204
SRX2732842	GSE97644	15605736	35402	15641138	75460	16484908	768310	566	519983	2126	10667.5	13411	70	256	16588.2	15040459	1.56036e+07	0.0333246	0.000136251	0.000683658	0.000859483	4.48616e-06	1.64065e-05	0.0010631	0.963912	15605736	35402	75460	140509	626980	16484087	15781647	0.957387	0.0380355	0.00890332	15641138	0.991097	0.997737	tissue	plasma	ExoRNeasy (Qiagen)	cognitive decline	SRP103801	SRS2120741	GSM2574205
SRX2732843	GSE97644	12559937	29112	12589049	147119	13517612	781444	916	380902	7868	7723.3	26998	94	231	19580.2	12112980	1.25564e+07	0.0303353	0.000626614	0.00061509	0.00215014	7.48624e-06	1.8397e-05	0.00155938	0.964688	12559937	29112	147119	289148	491356	13516672	12878197	0.952764	0.0363518	0.0224525	12589049	0.977547	0.997688	tissue	plasma	ExoRNeasy (Qiagen)	cognitive decline	SRP103801	SRS2120740	GSM2574206
SRX2732845	GSE97644	14442904	27381	14470285	93518	15563763	999960	1137	507791	12859	79480.8	22990	107	289	39203.3	13775525	1.44382e+07	0.0351699	0.000890621	0.00550488	0.0015923	7.41087e-06	2.00163e-05	0.00271524	0.9541	14442904	27381	93518	180267	818444	15562514	14650552	0.9414	0.0525907	0.0123045	14470285	0.987696	0.998108	tissue	plasma	ExoRNeasy (Qiagen)	cognitive decline	SRP103801	SRS2120743	GSM2574208
SRX2732847	GSE97644	8309655	31318	8340973	117165	8990784	532646	984	371756	2782	5909.1	13871	129	253	21953.6	7890154	8.30681e+06	0.0447532	0.000334906	0.000711356	0.00166984	1.55294e-05	3.04569e-05	0.00264284	0.949842	8309655	31318	117165	178877	352116	8989131	8519850	0.947795	0.0391713	0.0209953	8340973	0.979005	0.996245	tissue	plasma	ExoRNeasy (Qiagen)	cognitive decline	SRP103801	SRS2120745	GSM2574210
SRX2732849	GSE97644	1730494	88403	1818897	420805	3731440	1491738	3522	124074	1347	373.9	37754	356	553	41455.5	1516216	1.72213e+06	0.0720469	0.000782171	0.000217115	0.0219229	0.000206721	0.000321114	0.0240722	0.880431	1730494	88403	420805	893899	593219	3726820	2712796	0.727912	0.159176	0.329512	1818897	0.670488	0.951397	tissue	plasma	ExoRNeasy (Qiagen)	cognitive decline	SRP103801	SRS2120747	GSM2574212
SRX2732850	GSE97644	14589535	398775	14988310	830471	20364046	4545265	13661	1249416	13098	24459.2	124915	2962	2638	159869	12986288	1.45636e+07	0.0857901	0.000899363	0.00167947	0.00857718	0.000203383	0.000181136	0.0109773	0.891692	14589535	398775	830471	2377277	2159622	20355680	17365587	0.853108	0.106094	0.136896	14988310	0.863104	0.973394	tissue	plasma	ExoRNeasy (Qiagen)	cognitive decline	SRP103801	SRS2120748	GSM2574213
SRX2732852	GSE97644	9119048	81860	9200908	190367	10142632	751357	1844	635555	6857	2403.2	20480	260	421	28492.4	8419832	9.1143e+06	0.0697316	0.000752334	0.000263674	0.00224702	2.85266e-05	4.61911e-05	0.00312612	0.923805	9119048	81860	190367	260729	488954	10140958	9461637	0.933012	0.0482158	0.0275564	9200908	0.972444	0.991103	tissue	plasma	ExoRNeasy (Qiagen)	cognitive decline	SRP103801	SRS2120750	GSM2574215
SRX2732853	GSE97644	9846148	51396	9897544	133635	10887081	855902	1193	381242	6105	14246.9	27117	156	230	31239.6	9381550	9.84189e+06	0.0387367	0.000620308	0.00144758	0.00275526	1.58506e-05	2.33695e-05	0.00317415	0.953227	9846148	51396	133635	317063	536269	10884511	10214607	0.938453	0.049269	0.0310402	9897544	0.96896	0.994807	tissue	plasma	ExoRNeasy (Qiagen)	cognitive decline	SRP103801	SRS2120751	GSM2574216
SRX2732854	GSE97644	11568174	28800	11596974	182243	12664063	884846	1136	342636	3505	12850.3	21597	162	300	17070.7	11167172	11565293	0.0296262	0.000303062	0.00111111	0.0018674	1.40074e-05	2.59397e-05	0.00147603	0.965576	11568174	28800	182243	376958	506684	12662859	11973932	0.945595	0.0400134	0.0314816	11596974	0.968518	0.997517	tissue	plasma	ExoRNeasy (Qiagen)	cognitive decline	SRP103801	SRS2120752	GSM2574217
SRX2732855	GSE97644	15575895	54037	15629932	174304	16972900	1168664	900	465702	4753	53565	41669	125	346	24618.7	14982016	1.55728e+07	0.0299048	0.000305212	0.00343965	0.00267576	8.02682e-06	2.22182e-05	0.00158088	0.962063	15575895	54037	174304	354600	812994	16971830	15984532	0.941827	0.0479026	0.0221839	15629932	0.977816	0.996543	tissue	plasma	ExoRNeasy (Qiagen)	cognitive decline	SRP103801	SRS2120753	GSM2574218
SRX2732856	GSE97644	5231688	43245	5274933	112210	5682528	295385	2021	127481	2396	5622.6	14157	119	203	19257.8	5057605	5.22684e+06	0.0243897	0.000458403	0.00107572	0.00270852	2.27671e-05	3.8838e-05	0.0036844	0.967622	5231688	43245	112210	76933	215965	5680041	5351866	0.942223	0.0380217	0.014375	5274933	0.985625	0.991802	tissue	plasma	ExoRNeasy (Qiagen)	cognitive decline	SRP103801	SRS2120754	GSM2574219
SRX2732857	GSE97644	17305759	14812	17320571	95449	18158543	742523	610	659205	10295	30269.8	24270	107	269	26217.1	16552013	1.73026e+07	0.0380985	0.000594996	0.00174943	0.00140268	6.18403e-06	1.55468e-05	0.00151521	0.956617	17305759	14812	95449	142673	599303	18157996	17463244	0.961739	0.0330049	0.0081699	17320571	0.99183	0.999145	tissue	plasma	ExoRNeasy (Qiagen)	cognitive decline	SRP103801	SRS2120755	GSM2574220
SRX2732858	GSE97644	3747887	1158298	4906185	488152	10252384	4858047	4547	272679	2807	1203.1	176857	605	993	89126.2	3194285	3.73856e+06	0.072937	0.000750825	0.000321809	0.0473062	0.000161827	0.000265611	0.0238397	0.854417	3747887	1158298	488152	2135276	2719653	10249266	7041461	0.687021	0.265351	0.303243	4906185	0.696757	0.763911	tissue	plasma	ExoRNeasy (Qiagen)	cognitive decline	SRP103801	SRS2120756	GSM2574221
SRX2732859	GSE97644	5487745	383570	5871315	139594	7103907	1092998	3963	300934	2116	11249.8	69871	251	459	67781.2	5025419	5478081	0.0549342	0.000386267	0.0020536	0.0127546	4.5819e-05	8.37885e-05	0.0123732	0.917369	5487745	383570	139594	336946	753461	7101316	6208261	0.874241	0.106102	0.0542738	5871315	0.945726	0.934671	tissue	plasma	ExoRNeasy (Qiagen)	cognitive decline	SRP103801	SRS2120757	GSM2574222
SRX2732861	GSE97644	9804248	41149	9845397	112344	10611588	653847	818	406089	7229	5793.7	15527	99	236	20765.7	9345707	9.80145e+06	0.0414315	0.000737544	0.000591107	0.00158415	1.01006e-05	2.40781e-05	0.00211864	0.953503	9804248	41149	112344	201299	451216	10610256	10046696	0.946885	0.0425264	0.0200363	9845397	0.979964	0.99582	tissue	plasma	ExoRNeasy (Qiagen)	cognitive decline	SRP103801	SRS2120760	GSM2574224
SRX2732863	GSE97644	8227225	105090	8332315	454541	11329262	2542406	2637	358252	2345	1779.1	69121	940	514	43674.2	7745041	8.22167e+06	0.0435741	0.000285222	0.000216392	0.00840718	0.000114332	6.25177e-05	0.00531209	0.942028	8227225	105090	454541	1295959	1243454	11326269	9628274	0.850083	0.109785	0.134599	8332315	0.865401	0.987388	tissue	plasma	ExoRNeasy (Qiagen)	cognitive decline	SRP103801	SRS2120761	GSM2574226
SRX2732865	GSE97644	10123631	88990	10212621	157431	11156624	786572	947	470088	4672	35915.7	32908	177	352	42043.2	9532711	1.01189e+07	0.0464566	0.000461712	0.00354938	0.00325214	1.74921e-05	3.47865e-05	0.00415493	0.942073	10123631	88990	157431	214015	571476	11155543	10426636	0.93466	0.051228	0.0205258	10212621	0.979474	0.991286	tissue	plasma	ExoRNeasy (Qiagen)	cognitive decline	SRP103801	SRS2120763	GSM2574228
SRX2732866	GSE97644	9983088	8718	9991806	73153	10519558	454599	424	535061	3323	4548.9	5701	62	212	8298.4	9424419	9.98163e+06	0.0536046	0.000332912	0.000455727	0.000571149	6.21141e-06	2.1239e-05	0.000831368	0.944177	9983088	8718	73153	67420	386844	10519223	10059226	0.956271	0.036775	0.0067023	9991806	0.993298	0.999127	tissue	plasma	ExoRNeasy (Qiagen)	cognitive decline	SRP103801	SRS2120765	GSM2574229
SRX2732868	GSE97644	2120478	336626	2457104	788336	7657046	4411606	7149	261398	1830	432	132461	1362	753	55178.3	1655549	2.10896e+06	0.123946	0.000867725	0.00020484	0.0628086	0.000645815	0.000357047	0.0261637	0.785006	2120478	336626	788336	2543155	1860996	7649591	5000259	0.653664	0.24328	0.508605	2457104	0.491395	0.862999	tissue	plasma	ExoRNeasy (Qiagen)	cognitive decline	SRP103801	SRS2120766	GSM2574231
SRX2732869	GSE97644	11366605	18293	11384898	108473	12224434	731063	776	411197	6567	10531.2	12584	104	212	17104.7	10905673	1.1364e+07	0.0361843	0.000577879	0.000926718	0.00110736	9.15173e-06	1.86554e-05	0.00150517	0.959671	11366605	18293	108473	239584	490762	12223717	11624482	0.950978	0.0401483	0.0206103	11384898	0.97939	0.998393	tissue	plasma	ExoRNeasy (Qiagen)	cognitive decline	SRP103801	SRS2120767	GSM2574232
SRX2732870	GSE97644	10730974	50774	10781748	58532	11422082	581802	878	325009	4101	48587	20603	83	211	25567.3	10303237	1.07274e+07	0.0302971	0.000382292	0.00452924	0.0019206	7.7372e-06	1.96693e-05	0.00238336	0.96046	10730974	50774	58532	106499	474499	11421278	10888247	0.95333	0.0415452	0.0097811	10781748	0.990219	0.995291	tissue	plasma	ExoRNeasy (Qiagen)	cognitive decline	SRP103801	SRS2120768	GSM2574233
SRX2732871	GSE97644	14552922	58015	14610937	156839	15960495	1192719	1651	719827	10449	29078.6	35477	262	514	29467.2	13722680	1.45478e+07	0.0494803	0.000718255	0.00199884	0.00243866	1.80097e-05	3.53319e-05	0.00202555	0.943285	14552922	58015	156839	380299	811092	15959167	14991236	0.93935	0.050823	0.0253681	14610937	0.974632	0.996029	tissue	plasma	ExoRNeasy (Qiagen)	cognitive decline	SRP103801	SRS2120769	GSM2574234
SRX2732876	GSE97644	11953399	20351	11973750	97046	12792497	721701	630	420209	2672	13893.2	17479	95	272	19935	11476299	1.19509e+07	0.0351614	0.000223582	0.00116253	0.00146257	7.94922e-06	2.27599e-05	0.00166808	0.960291	11953399	20351	97046	235147	485824	12791767	12208897	0.954434	0.0379794	0.0192603	11973750	0.98074	0.9983	tissue	plasma	ExoRNeasy (Qiagen)	cognitive decline	SRP103801	SRS2120774	GSM2574239
SRX2732877	GSE97644	14401514	71407	14472921	104637	15701820	1124262	1187	363218	2297	23181.6	27552	115	258	26936.3	13953820	1.43974e+07	0.0252281	0.000159543	0.00161013	0.00191368	7.98757e-06	1.79199e-05	0.00187092	0.969192	14401514	71407	104637	356184	767556	15701298	14829105	0.944451	0.0488849	0.0240193	14472921	0.975981	0.995066	tissue	plasma	ExoRNeasy (Qiagen)	cognitive decline	SRP103801	SRS2120775	GSM2574240
SRX2732878	GSE97644	10057947	43936	10101883	77028	10768510	589599	1155	344830	6721	6240.9	14711	109	244	18217	9663669	1.00547e+07	0.0342953	0.000668441	0.000620692	0.00146309	1.08407e-05	2.42672e-05	0.00181178	0.961106	10057947	43936	77028	160216	428381	10767508	10262099	0.953062	0.0397846	0.0156124	10101883	0.984388	0.995651	tissue	plasma	ExoRNeasy (Qiagen)	cognitive decline	SRP103801	SRS2120776	GSM2574241
SRX2732879	GSE97644	12033124	50309	12083433	89723	12894819	721663	798	615383	2729	72478.3	37151	172	348	30234.6	11271048	1.20295e+07	0.051156	0.000226858	0.00602502	0.00308831	1.42981e-05	2.89288e-05	0.00251336	0.936947	12033124	50309	89723	108626	612310	12894092	12192059	0.945554	0.0474876	0.00890957	12083433	0.99109	0.995837	tissue	plasma	ExoRNeasy (Qiagen)	cognitive decline	SRP103801	SRS2120777	GSM2574242
SRX2732880	GSE97644	4215161	481695	4696856	390055	7182088	2095177	5167	681955	2406	3289.4	99382	782	952	73492.9	3343112	4.20537e+06	0.162163	0.000572125	0.00078219	0.0236322	0.000185953	0.000226377	0.017476	0.794962	4215161	481695	390055	880428	1210623	7177962	5577284	0.777001	0.168658	0.15786	4696856	0.84214	0.897443	tissue	plasma	ExoRNeasy (Qiagen)	cognitive decline	SRP103801	SRS2120778	GSM2574243
SRX2732881	GSE97644	10027645	213591	10241236	330750	12767208	2195222	2853	601628	23113	12376.2	55011	511	779	61272.3	9264729	1.00194e+07	0.0600462	0.00230682	0.00123522	0.00549044	5.1001e-05	7.7749e-05	0.00611535	0.924677	10027645	213591	330750	944822	1247937	12764745	11186058	0.876324	0.0977644	0.0844643	10241236	0.915536	0.979144	tissue	plasma	ExoRNeasy (Qiagen)	cognitive decline	SRP103801	SRS2120779	GSM2574244
SRX2732883	GSE97644	8738509	13323	8751832	78093	9398827	568902	400	305439	6030	4912.3	13258	86	147	12995.4	8393807	8.73667e+06	0.0349606	0.000690194	0.000562262	0.00151751	9.84356e-06	1.68256e-05	0.00148745	0.960755	8738509	13323	78093	179913	388586	9398424	8931745	0.950345	0.0413459	0.0201431	8751832	0.979857	0.998478	tissue	plasma	ExoRNeasy (Qiagen)	cognitive decline	SRP103801	SRS2120781	GSM2574246
SRX2732884	GSE97644	7487238	28549	7515787	98668	8021332	406877	1295	487022	1983	5032	13024	268	302	14338.2	6962603	7.48457e+06	0.0650701	0.000264945	0.000672316	0.00174011	3.5807e-05	4.03497e-05	0.0019157	0.930261	7487238	28549	98668	105282	300002	8019739	7621069	0.950289	0.037408	0.0138146	7515787	0.986185	0.996201	tissue	plasma	ExoRNeasy (Qiagen)	cognitive decline	SRP103801	SRS2120783	GSM2574247
SRX2732885	GSE97644	9717200	69457	9786657	149446	10627854	691751	2155	461809	3121	9327.8	26047	232	358	35072.8	9175700	9.71167e+06	0.047552	0.000321366	0.000960474	0.00268203	2.38888e-05	3.68629e-05	0.00361141	0.944812	9717200	69457	149446	221603	468190	10625896	10008260	0.941874	0.0440612	0.022142	9786657	0.977858	0.992903	tissue	plasma	ExoRNeasy (Qiagen)	cognitive decline	SRP103801	SRS2120782	GSM2574248
SRX2732886	GSE97644	12192254	157678	12349932	224668	13621000	1046400	5675	512024	25988	23586.6	44319	272	590	36929.7	11538326	1.2182e+07	0.0420311	0.00213331	0.00193618	0.00363806	2.2328e-05	4.8432e-05	0.00303149	0.947159	12192254	157678	224668	341857	698591	13615048	12691789	0.932188	0.0513102	0.0269353	12349932	0.973065	0.987232	tissue	plasma	ExoRNeasy (Qiagen)	cognitive decline	SRP103801	SRS2120784	GSM2574249
SRX2732887	GSE97644	7758585	17374	7775959	132138	8407705	499608	908	471630	3320	6679.2	12723	143	285	16784.2	7244440	7.756e+06	0.0608084	0.000428055	0.000861165	0.00164041	1.84373e-05	3.67457e-05	0.00216403	0.934043	7758585	17374	132138	157119	341431	8406647	7933078	0.943667	0.0406144	0.0198056	7775959	0.980194	0.997766	tissue	plasma	ExoRNeasy (Qiagen)	cognitive decline	SRP103801	SRS2120785	GSM2574250
SRX2732888	GSE97644	7150261	58411	7208672	180208	7958182	569302	1493	308720	1863	3068.7	18618	104	285	33516.8	6779501	7.14568e+06	0.0432037	0.000260717	0.000429448	0.00260549	1.45543e-05	3.98843e-05	0.0046905	0.948756	7150261	58411	180208	210989	356241	7956110	7419661	0.932574	0.0447758	0.0284365	7208672	0.971564	0.991897	tissue	plasma	ExoRNeasy (Qiagen)	cognitive decline	SRP103801	SRS2120786	GSM2574251
SRX2732889	GSE97644	12746411	88297	12834708	93740	13817619	889171	742	509413	17695	45172	41065	115	256	31107.1	12097333	1.27422e+07	0.0399786	0.0013887	0.00354508	0.00322277	9.02516e-06	2.00908e-05	0.00244127	0.949395	12746411	88297	93740	190441	697745	13816634	13025149	0.942715	0.0505004	0.014621	12834708	0.985379	0.99312	tissue	plasma	ExoRNeasy (Qiagen)	cognitive decline	SRP103801	SRS2120788	GSM2574252
SRX2732890	GSE97644	10710473	55796	10766269	87283	11478244	624692	832	616227	6361	46998.5	27773	106	247	23425	9986210	1.07073e+07	0.0575518	0.000594078	0.00438937	0.00259383	9.89974e-06	2.30683e-05	0.00218775	0.93265	10710473	55796	87283	109986	514205	11477743	10876255	0.947595	0.0448002	0.0101125	10766269	0.989888	0.994818	tissue	plasma	ExoRNeasy (Qiagen)	cognitive decline	SRP103801	SRS2120787	GSM2574253
SRX2732891	GSE97644	16348368	42751	16391119	89777	17304717	823821	1069	364297	10371	22645.4	25525	214	225	30904.2	15889498	1.63437e+07	0.0222898	0.000634557	0.00138558	0.00156177	1.30937e-05	1.37668e-05	0.0018909	0.972211	16348368	42751	89777	162951	659592	17303439	16554070	0.956692	0.0381191	0.00984356	16391119	0.990156	0.997392	tissue	plasma	ExoRNeasy (Qiagen)	cognitive decline	SRP103801	SRS2120789	GSM2574254
SRX2732892	GSE97644	16065454	71698	16137152	63844	17097624	896628	1461	277555	7873	39539	29377	118	238	38724.3	15666966	1.60604e+07	0.017282	0.000490212	0.0024619	0.00182916	7.34727e-06	1.48191e-05	0.00241117	0.975503	16065454	71698	63844	126675	768799	17096470	16263827	0.951297	0.0449683	0.00778876	16137152	0.992211	0.995557	tissue	plasma	ExoRNeasy (Qiagen)	cognitive decline	SRP103801	SRS2120790	GSM2574255
SRX2732893	GSE97644	7810381	61068	7871449	184844	9349352	1293059	903	513106	2715	39868.3	42918	367	367	33176.4	7173392	7.80591e+06	0.065733	0.000347813	0.00510745	0.00549814	4.70157e-05	4.70157e-05	0.00425016	0.918969	7810381	61068	184844	458916	833397	9348606	8330365	0.891081	0.0891467	0.0550895	7871449	0.94491	0.992242	tissue	plasma	ExoRNeasy (Qiagen)	cognitive decline	SRP103801	SRS2120791	GSM2574256
SRX2732894	GSE97644	13480336	41398	13521734	98143	14325424	705547	1184	691751	25522	57769.3	33437	182	364	36729	12629311	1.34751e+07	0.0513356	0.00189402	0.00428713	0.0024814	1.35064e-05	2.70129e-05	0.0027257	0.937236	13480336	41398	98143	130800	573919	14324596	13652534	0.953083	0.0400653	0.00958064	13521734	0.990419	0.996938	tissue	plasma	ExoRNeasy (Qiagen)	cognitive decline	SRP103801	SRS2120792	GSM2574257
SRX2732895	GSE97644	13390004	25829	13415833	77035	14115609	622741	859	483002	7675	39937	21238	125	262	28860.3	12805442	1.33865e+07	0.0360812	0.000573337	0.00298337	0.00158652	9.33774e-06	1.95719e-05	0.00215592	0.956591	13390004	25829	77035	88495	533526	14114889	13504328	0.956743	0.0377988	0.00655308	13415833	0.993447	0.998075	tissue	plasma	ExoRNeasy (Qiagen)	cognitive decline	SRP103801	SRS2120793	GSM2574258
SRX2732896	GSE97644	9332455	37643	9370098	164757	10139749	604894	1424	424642	2113	3584.4	18731	248	322	22128.3	8857204	9.32897e+06	0.0455186	0.000226499	0.000384222	0.00200783	2.65838e-05	3.45161e-05	0.002372	0.94943	9332455	37643	164757	204054	399339	10138248	9574152	0.94436	0.0393894	0.021313	9370098	0.978687	0.995983	tissue	plasma	ExoRNeasy (Qiagen)	cognitive decline	SRP103801	SRS2120794	GSM2574259
SRX2732897	GSE97644	7483624	35000	7518624	95295	8112063	498144	771	500985	747	30602.1	23425	139	278	24336.9	6899436	7479949	0.0669771	9.9867e-05	0.00409122	0.00313171	1.8583e-05	3.7166e-05	0.00325362	0.922391	7483624	35000	95295	110950	386122	8110991	7629574	0.940646	0.0476048	0.0145421	7518624	0.985458	0.995345	tissue	plasma	ExoRNeasy (Qiagen)	cognitive decline	SRP103801	SRS2120796	GSM2574260
SRX2732898	GSE97644	14669674	38344	14708018	47499	15616036	860519	747	382664	10229	97065.3	34921	108	247	37386.8	14101908	1.46645e+07	0.0260945	0.000697533	0.00661905	0.00238132	7.36471e-06	1.68434e-05	0.00254947	0.961634	14669674	38344	47499	99811	760072	15615400	14807829	0.948284	0.0486745	0.00674042	14708018	0.99326	0.997393	tissue	plasma	ExoRNeasy (Qiagen)	cognitive decline	SRP103801	SRS2120795	GSM2574261
SRX2732903	GSE97644	6466854	274054	6740908	150776	7932563	1040879	2606	436525	2445	15411.9	59504	262	386	35191.2	5911308	6.46103e+06	0.0675627	0.000378422	0.00238536	0.00920967	4.05508e-05	5.97428e-05	0.00544668	0.914917	6466854	274054	150776	366149	670046	7927879	7107057	0.896464	0.0845177	0.0515191	6740908	0.948481	0.959345	tissue	plasma	ExoRNeasy (Qiagen)	cognitive decline	SRP103801	SRS2120801	GSM2574266
SRX2732904	GSE97644	15798272	119870	15918142	314399	18086990	1854449	4099	1341932	15543	21606.4	43572	487	724	46936.6	14318543	15789344	0.0849897	0.000984398	0.00136842	0.00275958	3.08436e-05	4.58537e-05	0.00297268	0.906849	15798272	119870	314399	682666	1168016	18083223	16600808	0.918023	0.0645911	0.0411225	15918142	0.958878	0.99247	tissue	plasma	ExoRNeasy (Qiagen)	cognitive decline	SRP103801	SRS2120802	GSM2574267
SRX2868755	GSE99430	4078954	675152	4754106	1822702	8015190	1438382	6217	56754	752	153	3958146	16160	20686	13399.2	6594	4.07264e+06	0.0139354	0.000184647	3.75677e-05	0.971886	0.00396794	0.00507926	0.00329005	0.0016191	4078954	675152	1822702	204241	1230592	8011641	4958347	0.618893	0.1536	0.0411913	4754106	0.958809	0.857985	cellline	HEK 293T	ultracentrifuge		SRP108276	SRS2239127	GSM2643923
SRX2868756	GSE99430	1785964	956654	2742618	1345079	5731321	1643624	74518	443938	9360	6267.6	929519	46292	32012	134825	107028	1.70924e+06	0.259728	0.00547611	0.00366689	0.543819	0.0270834	0.0187288	0.0788801	0.0626172	1785964	956654	1345079	803166	783644	5674507	3545784	0.624862	0.138099	0.226513	2742618	0.773487	0.651189	cellline	HEK 293T	ultracentrifuge		SRP108276	SRS2239128	GSM2643924
SRX2868757	GSE99430	2906041	541085	3447126	1272920	6193313	1473267	21212	375861	9157	487.8	2122983	52676	36253	113131	172960	2.88351e+06	0.130348	0.00317564	0.000169169	0.73625	0.018268	0.0125725	0.0392339	0.0599825	2906041	541085	1272920	304317	1136062	6160425	3751443	0.608958	0.184413	0.08112	3447126	0.91888	0.843033	cellline	HEK 293T	ultracentrifuge		SRP108276	SRS2239130	GSM2643925
SRX2868761	GSE99430	5061033	732542	5793575	1639331	9603667	2170761	10542	145596	1914	376.1	4791328	20319	30288	31853.6	28564	5.05024e+06	0.0288295	0.000378992	7.44717e-05	0.948733	0.00402337	0.00599734	0.00630735	0.00565597	5061033	732542	1639331	376589	1781958	9591453	6170164	0.643298	0.185786	0.0610339	5793575	0.938966	0.87356	cellline	HEK 293T	ultracentrifuge		SRP108276	SRS2239134	GSM2643929
SRX2868762	GSE99430	2069843	324990	2394833	1215753	5590107	1979521	24919	272001	13082	2742.4	1422443	70471	53759	104634	104345	2.04348e+06	0.133107	0.00640183	0.00134203	0.696089	0.0344858	0.0263076	0.0512041	0.0510625	2069843	324990	1215753	1297298	666750	5574634	3692131	0.662309	0.119604	0.351368	2394833	0.648632	0.864295	cellline	HEK 293T	ultracentrifuge		SRP108276	SRS2239135	GSM2643930
SRX2868763	GSE99430	4018018	418625	4436643	1523496	7096619	1136480	13990	201992	10024	513.8	3483641	63429	51454	100196	91929	4.00318e+06	0.0504579	0.00250401	0.000128348	0.870219	0.0158447	0.0128533	0.0250291	0.022964	4018018	418625	1523496	339171	785003	7084313	4775814	0.674139	0.110809	0.0710185	4436643	0.928982	0.905644	cellline	HEK 293T	ultracentrifuge		SRP108276	SRS2239136	GSM2643931
SRX2868767	GSE99430	3204863	568672	3773535	1279242	6534199	1481422	17950	370900	9882	1378.2	2527279	39188	30542	80797.7	126260	3.18623e+06	0.116407	0.00310147	0.000432549	0.793189	0.0122992	0.00958563	0.0253584	0.0396268	3204863	568672	1279242	336968	1116336	6506081	4110503	0.631794	0.171583	0.0819773	3773535	0.918023	0.8493	cellline	HEK 293T	ultracentrifuge		SRP108276	SRS2239140	GSM2643935
SRX2868768	GSE99430	3219551	369047	3588598	1395330	6546194	1562266	15850	428411	18850	4556.7	2467356	47045	104117	24043.7	109090	3.20347e+06	0.133733	0.00588425	0.00142243	0.770214	0.0146856	0.0325013	0.00750552	0.0340537	3219551	369047	1395330	516449	1038258	6538635	4105047	0.627814	0.158788	0.125808	3588598	0.874192	0.897161	cellline	HEK 293T	ultracentrifuge		SRP108276	SRS2239141	GSM2643936
SRX2868769	GSE99430	3772789	528584	4301373	2110939	9038804	2626492	26225	202690	23813	1633.1	3238695	46595	69487	79907.9	83221	3746042	0.0541078	0.00635684	0.000435953	0.864565	0.0124385	0.0185494	0.0213313	0.0222157	3772789	528584	2110939	687606	1915797	9015715	4988979	0.553365	0.212495	0.137825	4301373	0.862175	0.877113	cellline	HEK 293T	ultracentrifuge		SRP108276	SRS2239142	GSM2643937
SRX2956367	GSE100467	13117	759	13876	56881	7738419	7667662	25	8688	15	164.5	716	52	356	1496.9	1589	13077.4	0.664352	0.00114702	0.012579	0.0547509	0.00397633	0.0272225	0.114465	0.121507	13117	759	56881	2087	7665561	7738405	15963	0.00206283	0.990587	0.13074	13876	0.86926	0.945301	tissue	serum	Total Exosome Isolation Kit (Thermo)		SRP110505	SRS2313569	GSM2683886
SRX2956369	GSE100467	2064	92	2156	16701	3288856	3269999	2	1308	1	9	100	4	0	111.1	528	2061.1	0.634613	0.000485178	0.0043666	0.0485178	0.00194071	0	0.0539033	0.256174	2064	92	16701	854	3269141	3288852	3010	0.000915213	0.994007	0.283721	2156	0.716279	0.957328	tissue	serum	Total Exosome Isolation Kit (Thermo)		SRP110505	SRS2313572	GSM2683888
SRX2956371	GSE100467	10516	266	10782	96310	12851429	12744337	4	5153	1	92	270	4	4	739.6	4246	10509.6	0.490314	9.51511e-05	0.0087539	0.0256908	0.000380604	0.000380604	0.0703738	0.404012	10516	266	96310	2082	12742249	12851423	12864	0.00100098	0.991505	0.161847	10782	0.838153	0.975329	tissue	serum	Total Exosome Isolation Kit (Thermo)		SRP110505	SRS2313573	GSM2683890
SRX2956373	GSE100467	14615	511	15126	32689	6071172	6023357	24	5942	3	51	343	7	2	616.4	7623	14587.4	0.407338	0.000205657	0.00349617	0.0235134	0.000479866	0.000137105	0.0422556	0.522574	14615	511	32689	3055	6020271	6071141	18181	0.00299466	0.991621	0.168033	15126	0.831967	0.966217	tissue	serum	Total Exosome Isolation Kit (Thermo)		SRP110505	SRS2313577	GSM2683892
SRX2956375	GSE100467	13984	645	14629	45846	7505567	7445092	21	6162	2	76	488	12	8	688.4	6522	13958.4	0.441455	0.000143283	0.00544475	0.034961	0.000859697	0.000573132	0.049318	0.467246	13984	645	45846	2629	7442434	7505538	17258	0.00229937	0.991592	0.152335	14629	0.847665	0.955909	tissue	serum	Total Exosome Isolation Kit (Thermo)		SRP110505	SRS2313579	GSM2683894
SRX2956377	GSE100467	33170	590	33760	65595	8363082	8263727	33	13043	6	303.3	1212	40	14	2388.4	16125	33131.7	0.393671	0.000181095	0.00915437	0.0365813	0.0012073	0.000422556	0.0720881	0.486694	33170	590	65595	3424	8260269	8363048	37184	0.00444623	0.98771	0.0920826	33760	0.907917	0.982524	tissue	serum	Total Exosome Isolation Kit (Thermo)		SRP110505	SRS2313578	GSM2683896
SRX2956379	GSE100467	63698	2290	65988	144842	11402857	11192027	67	22506	4	402.3	1275	34	26	4404.1	34971	63622.4	0.353743	6.28709e-05	0.00632324	0.0200401	0.000534403	0.000408661	0.0692225	0.549665	63698	2290	144842	8087	11183826	11402743	74075	0.00649624	0.980801	0.109173	65988	0.890827	0.965297	tissue	serum	Total Exosome Isolation Kit (Thermo)		SRP110505	SRS2313582	GSM2683898
SRX2956381	GSE100467	22228	172	22400	48117	7070138	6999621	5	12378	2	127	919	23	4	1417.2	7348	22218.2	0.557111	9.00163e-05	0.00571603	0.0413625	0.00103519	0.000180033	0.0637855	0.33072	22228	172	48117	3189	6996424	7070130	25589	0.00361931	0.989575	0.124624	22400	0.875376	0.992321	tissue	serum	Total Exosome Isolation Kit (Thermo)		SRP110505	SRS2313584	GSM2683900
SRX2956383	GSE100467	33545	378	33923	36342	6168777	6098512	15	10490	4	381.3	1039	30	9	2832.1	18736	33521.4	0.312934	0.000119327	0.0113748	0.0309951	0.000894951	0.000268485	0.0844863	0.558927	33545	378	36342	2720	6095774	6168759	36643	0.00594009	0.988169	0.0742297	33923	0.92577	0.988857	tissue	serum	Total Exosome Isolation Kit (Thermo)		SRP110505	SRS2313586	GSM2683902
SRX2956385	GSE100467	52648	4432	57080	261772	24315834	23996982	183	25537	16	558.7	1420	66	15	2868.2	21970	52450.9	0.486874	0.000305047	0.0106519	0.0270729	0.00125832	0.000285982	0.0546835	0.418868	52648	4432	261772	3459	23993319	24315630	60539	0.00248972	0.986745	0.0571367	57080	0.942863	0.922355	tissue	serum	Total Exosome Isolation Kit (Thermo)		SRP110505	SRS2313588	GSM2683904
SRX2956387	GSE100467	23493	322	23815	86217	7023451	6913419	14	11023	2	131.1	719	13	8	1179.5	10396	23471.6	0.469631	8.52094e-05	0.00558547	0.0306328	0.000553861	0.000340837	0.0502522	0.442918	23493	322	86217	2589	6910820	7023441	26404	0.00375941	0.983965	0.0980533	23815	0.901947	0.986479	tissue	serum	Total Exosome Isolation Kit (Thermo)		SRP110505	SRS2313590	GSM2683906
SRX2956389	GSE100467	48725	1676	50401	206852	17813753	17556500	52	20822	8	493.6	1306	30	13	3274.9	22718	48665.5	0.42786	0.000164388	0.0101427	0.0268363	0.000616453	0.00026713	0.0672941	0.466819	48725	1676	206852	4240	17552167	17813660	54641	0.00306737	0.985321	0.0775974	50401	0.922403	0.966747	tissue	serum	Total Exosome Isolation Kit (Thermo)		SRP110505	SRS2313592	GSM2683908
SRX2956391	GSE100467	74625	695	75320	110532	8874612	8688760	17	15844	3	296.1	740	23	14	1569.4	56111	74600.5	0.212385	4.02142e-05	0.00396914	0.0099195	0.000308309	0.000187666	0.0210374	0.752153	74625	695	110532	3814	8684925	8874591	79134	0.00891692	0.978628	0.0481967	75320	0.951803	0.990773	tissue	serum	Total Exosome Isolation Kit (Thermo)		SRP110505	SRS2313594	GSM2683910
SRX2956393	GSE100467	30207	7890	38097	260753	19845730	19546880	230	10947	8	103	1806	26	2	1981.3	15099	29972.3	0.365237	0.000266913	0.00343651	0.0602556	0.000867468	6.67283e-05	0.0661044	0.503765	30207	7890	260753	6113	19540426	19845389	44210	0.00222772	0.984633	0.138272	38097	0.861728	0.792897	tissue	serum	Total Exosome Isolation Kit (Thermo)		SRP110505	SRS2313596	GSM2683912
SRX2956395	GSE100467	49686	3480	53166	188640	14897450	14655644	126	8495	12	185.6	1107	17	8	4905.5	34824	49554.1	0.171429	0.00024216	0.0037454	0.0223392	0.000343059	0.00016144	0.0989928	0.702747	49686	3480	188640	3830	14651637	14897273	56996	0.00382594	0.983511	0.0671977	53166	0.932802	0.934545	tissue	serum	Total Exosome Isolation Kit (Thermo)		SRP110505	SRS2313598	GSM2683914
SRX2956397	GSE100467	24928	1370	26298	313001	23038840	22699541	45	7047	9	211.3	737	26	1	1878.2	14970	24879.5	0.283245	0.000361744	0.00849294	0.0296228	0.00104504	4.01937e-05	0.0754919	0.6017	24928	1370	313001	4875	22694604	23038778	31173	0.00135307	0.985061	0.156385	26298	0.843615	0.947905	tissue	serum	Total Exosome Isolation Kit (Thermo)		SRP110505	SRS2313600	GSM2683916
SRX2956399	GSE100467	46425	990	47415	273369	21071942	20751158	39	9823	8	149	1097	30	15	5075.4	30182	46379.4	0.211797	0.00017249	0.00321263	0.0236527	0.000646839	0.000323419	0.109432	0.650763	46425	990	273369	7306	20743804	21071894	54721	0.00259687	0.98443	0.133514	47415	0.866486	0.979121	tissue	serum	Total Exosome Isolation Kit (Thermo)		SRP110505	SRS2313602	GSM2683918
SRX2956401	GSE100467	42949	3327	46276	153093	12347879	12148510	110	7393	10	269.4	680	24	7	3324.1	31128	42835.5	0.17259	0.000233451	0.00628918	0.0158747	0.000560283	0.000163416	0.0776015	0.726687	42949	3327	153093	3754	12144609	12347732	50030	0.00405176	0.98355	0.075035	46276	0.924965	0.928105	tissue	serum	Total Exosome Isolation Kit (Thermo)		SRP110505	SRS2313604	GSM2683920
SRX2956403	GSE100467	22204	299	22503	326564	26193288	25844221	8	8901	8	195.7	1938	33	7	2152.7	8958	22193.4	0.401065	0.000360468	0.00881794	0.0873233	0.00148693	0.000315409	0.0969973	0.403634	22204	299	326564	6087	25838116	26193270	28590	0.0010915	0.986441	0.212907	22503	0.787093	0.986713	tissue	serum	Total Exosome Isolation Kit (Thermo)		SRP110505	SRS2313607	GSM2683922
SRX2956405	GSE100467	25921	1411	27332	264215	20491678	20200131	68	7350	12	188	777	21	0	2384.3	15117	25849.3	0.28434	0.000464229	0.00727292	0.0300588	0.000812401	0	0.0922385	0.584813	25921	1411	264215	4939	20195141	20491627	32271	0.00157484	0.985531	0.153048	27332	0.846952	0.948376	tissue	serum	Total Exosome Isolation Kit (Thermo)		SRP110505	SRS2313608	GSM2683924
SRX2956407	GSE100467	38133	3225	41358	364860	25854867	25448649	148	13532	10	268.3	1325	32	14	4325	18470	37976.3	0.356327	0.000263322	0.00706493	0.0348902	0.000842631	0.000368651	0.113887	0.486356	38133	3225	364860	7254	25441249	25854721	48612	0.0018802	0.984008	0.149222	41358	0.850778	0.922022	tissue	serum	Total Exosome Isolation Kit (Thermo)		SRP110505	SRS2313610	GSM2683926
SRX2956409	GSE100467	65821	3729	69550	260628	19866847	19536669	159	17225	3	407.1	1763	67	8	5113.6	41073	65659.7	0.262337	4.56901e-05	0.00620015	0.0268506	0.00102041	0.00012184	0.0778803	0.625544	65821	3729	260628	6478	19530008	19866664	76028	0.00382691	0.983054	0.0852055	69550	0.914795	0.946384	tissue	serum	Total Exosome Isolation Kit (Thermo)		SRP110505	SRS2313612	GSM2683928
SRX2956411	GSE100467	31350	1865	33215	314224	24200044	23852605	64	8998	5	206.6	1764	28	4	2517.4	17759	31282	0.287641	0.000159836	0.00660444	0.0563903	0.000895083	0.000127869	0.0804744	0.567707	31350	1865	314224	4779	23847730	24199948	37994	0.00157	0.985446	0.125783	33215	0.874217	0.943851	tissue	serum	Total Exosome Isolation Kit (Thermo)		SRP110505	SRS2313614	GSM2683930
SRX2956413	GSE100467	8465	286	8751	55382	9734434	9670301	6	4319	6	36	324	0	0	788.1	2983	8456.1	0.510756	0.000709547	0.00425728	0.0383155	0	0	0.093199	0.352763	8465	286	55382	2312	9667977	9734422	11063	0.00113648	0.993174	0.208985	8751	0.791015	0.967318	tissue	serum	Total Exosome Isolation Kit (Thermo)		SRP110505	SRS2313616	GSM2683932
SRX2956415	GSE100467	24026	2600	26626	92299	14867337	14748412	75	12413	9	154.4	701	12	4	2493.2	8161	23947.6	0.51834	0.000375821	0.00644741	0.0292722	0.000501094	0.000167031	0.104111	0.340786	24026	2600	92299	4259	14744079	14867263	30885	0.00207738	0.991714	0.137899	26626	0.862101	0.902351	tissue	serum	Total Exosome Isolation Kit (Thermo)		SRP110505	SRS2313618	GSM2683934
SRX2956417	GSE100467	20900	1103	22003	134519	14457593	14301071	32	13759	15	209.4	728	80	594	1135.1	4329	20849.5	0.65992	0.000719442	0.0100434	0.0349169	0.00383702	0.0284899	0.0544426	0.207631	20900	1103	134519	4124	14296928	14457574	26127	0.00180715	0.988888	0.157844	22003	0.842156	0.94987	tissue	serum	Total Exosome Isolation Kit (Thermo)		SRP110505	SRS2313620	GSM2683936
SRX2956419	GSE100467	7860	594	8454	21512	3564850	3534884	23	5341	9	106.1	532	31	293	1008.3	508	7828.4	0.682259	0.00114966	0.0135532	0.0679577	0.00395994	0.0374278	0.1288	0.0648919	7860	594	21512	1439	3533440	3564845	9893	0.00277516	0.99119	0.145456	8454	0.854544	0.929737	tissue	serum	Total Exosome Isolation Kit (Thermo)		SRP110505	SRS2313622	GSM2683938
SRX2956421	GSE100467	14903	1053	15956	99506	12827687	12712225	33	9274	12	169.5	611	84	525	1030.5	3149	14855	0.624302	0.000807809	0.0114103	0.0411309	0.00565466	0.0353416	0.0693706	0.211982	14903	1053	99506	2281	12709916	12827659	18237	0.00142169	0.990821	0.125075	15956	0.874925	0.934006	tissue	serum	Total Exosome Isolation Kit (Thermo)		SRP110505	SRS2313624	GSM2683940
SRX2956423	GSE100467	14861	884	15745	105813	12778320	12656762	25	9420	16	246.6	915	81	505	1649.2	1988	14820.8	0.635593	0.00107956	0.0166388	0.0617376	0.00546529	0.0340737	0.111276	0.134136	14861	884	105813	5501	12651244	12778303	21246	0.00166266	0.990057	0.258919	15745	0.741081	0.943855	tissue	serum	Total Exosome Isolation Kit (Thermo)		SRP110505	SRS2313626	GSM2683942
SRX2956425	GSE100467	14396	1173	15569	98151	12006535	11892815	47	10845	14	220.4	760	90	635	1307.3	462	14333.7	0.756609	0.000976719	0.0153764	0.0530219	0.00627891	0.0443012	0.0912046	0.0322317	14396	1173	98151	2166	11890619	12006505	17735	0.00147712	0.990348	0.122131	15569	0.877869	0.924658	tissue	serum	Total Exosome Isolation Kit (Thermo)		SRP110505	SRS2313628	GSM2683944
SRX2956427	GSE100467	12176	1030	13206	72198	9390063	9304659	40	8667	13	202.9	666	62	461	1118.2	934	12124.1	0.714857	0.00107224	0.0167353	0.0549319	0.00511378	0.0380234	0.0922295	0.0770366	12176	1030	72198	1573	9303073	9390050	14779	0.0015739	0.990737	0.106435	13206	0.893565	0.922005	tissue	serum	Total Exosome Isolation Kit (Thermo)		SRP110505	SRS2313630	GSM2683946
SRX2956429	GSE100467	3333	227	3560	14468	2397301	2379273	8	2221	3	72.5	134	19	154	358	361	3322.5	0.668473	0.000902935	0.0218209	0.0403311	0.00571859	0.0463506	0.10775	0.108653	3333	227	14468	776	2378489	2397293	4336	0.00180871	0.992156	0.178967	3560	0.821033	0.936236	tissue	serum	Total Exosome Isolation Kit (Thermo)		SRP110505	SRS2313632	GSM2683948
SRX2956431	GSE100467	59217	2373	61590	82719	9646785	9502476	95	32267	30	778.6	2175	96	677	5295.2	17777	59095.8	0.546012	0.00050765	0.0131752	0.0368046	0.00162448	0.011456	0.0896037	0.300817	59217	2373	82719	5854	9496555	9646718	67444	0.00699139	0.984434	0.0867979	61590	0.913202	0.961471	tissue	serum	Total Exosome Isolation Kit (Thermo)		SRP110505	SRS2313635	GSM2683950
SRX2956433	GSE100467	3917	340	4257	26469	4190485	4159759	11	2768	7	54.5	224	29	208	410.6	195	3896.1	0.710454	0.00179667	0.0139883	0.0574934	0.00744334	0.0533867	0.105387	0.0500501	3917	340	26469	1147	4158601	4190474	5404	0.00128959	0.992394	0.21225	4257	0.78775	0.920132	tissue	serum	Total Exosome Isolation Kit (Thermo)		SRP110505	SRS2313636	GSM2683952
SRX2956435	GSE100467	303	3	306	2215	133752	131231	0	264	1	0	10	1	1	1.8	24	302.8	0.871863	0.00330251	0	0.0330251	0.00330251	0.00330251	0.00594452	0.0792602	303	3	2215	688	130543	133752	994	0.00743166	0.976008	0.692153	306	0.307847	0.990196	tissue	serum	Total Exosome Isolation Kit (Thermo)		SRP110505	SRS2313638	GSM2683954
SRX2956436	GSE100467	1470	3	1473	1881	113547	110193	1	1009	1	0	14	1	5	0	439	1469	0.686862	0.000680735	0	0.00953029	0.000680735	0.00340368	0	0.298843	1470	3	1881	610	109583	113547	2083	0.0183448	0.965089	0.292847	1473	0.707153	0.997963	tissue	serum	Total Exosome Isolation Kit (Thermo)		SRP110505	SRS2313639	GSM2683955
SRX2956437	GSE100467	498	2	500	2756	162666	159410	0	323	0	0	9	0	0	3.9	162	497.9	0.648725	0	0	0.0180759	0	0	0.0078329	0.325367	498	2	2756	1001	158408	162665	1501	0.00922755	0.97383	0.666889	500	0.333111	0.996	tissue	serum	Total Exosome Isolation Kit (Thermo)		SRP110505	SRS2313640	GSM2683956
SRX2956438	GSE100467	332	2	334	1835	116441	114272	0	318	0	0	9	0	2	2	1	332	0.957831	0	0	0.0271084	0	0.0060241	0.0060241	0.00301205	332	2	1835	439	113833	116441	773	0.00663856	0.977602	0.567917	334	0.432083	0.994012	tissue	serum	Total Exosome Isolation Kit (Thermo)		SRP110505	SRS2313641	GSM2683957
SRX3161490	GSE103493	1562210	326213	1888423	270676	5020588	2861489	14634	15725	9301	5479.8	1019143	399911	10567	62823	24621	1.54757e+06	0.0101611	0.00601006	0.0035409	0.658544	0.258412	0.00682812	0.0405946	0.0159094	1562210	326213	270676	710585	2148657	5018341	2599008	0.517902	0.428161	0.273406	1888423	0.726594	0.827256	cellline	Jurkat cell	Exo-Quick kit (SBI)		SRP116924	SRS2492583	GSM2772444
SRX3161491	GSE103493	3990536	97546	4088082	52224	4823202	682896	13396	12561	7018	147	226318	3670153	38112	4767.1	18062	3.97714e+06	0.0031583	0.00176459	3.69613e-05	0.0569047	0.922813	0.00958277	0.00119863	0.00454146	3990536	97546	52224	58644	623344	4822294	4146726	0.859907	0.129263	0.0141422	4088082	0.985858	0.976139	cellline	Jurkat cell	Exo-Quick kit (SBI)		SRP116924	SRS2492582	GSM2772445
SRX3161492	GSE103493	413923	60285	474208	395966	3177195	2307021	2139	6276	1442	513.2	333524	11816	1436	41735.5	15039	411782	0.0152411	0.00350186	0.00124629	0.809953	0.0286948	0.00348728	0.101353	0.0365218	413923	60285	395966	709388	1594292	3173854	1183596	0.372921	0.502321	0.59935	474208	0.40065	0.872872	cellline	Jurkat cell	Exo-Quick kit (SBI)		SRP116924	SRS2492584	GSM2772446
SRX3161493	GSE103493	845211	1806509	2651720	170165	4315541	1493656	51653	5016	5175	37.3	399303	321965	2147	34362.1	25551	793556	0.00632091	0.00652128	4.70036e-05	0.503182	0.405724	0.00270554	0.0433014	0.0321981	845211	1806509	170165	53153	1321994	4197032	2704873	0.644473	0.314983	0.0196508	2651720	0.980349	0.318741	cellline	Jurkat cell	Exo-Quick kit (SBI)		SRP116924	SRS2492585	GSM2772447
SRX3161494	GSE103493	3071963	295738	3367701	56103	4174589	750785	12457	2871	2068	242.3	194188	2830991	7728	10548.1	10869	3.05951e+06	0.000938387	0.000675926	7.91958e-05	0.0634704	0.92531	0.0025259	0.00344765	0.00355253	3071963	295738	56103	88126	645312	4157242	3455827	0.831279	0.155226	0.0255007	3367701	0.974499	0.912184	cellline	Jurkat cell	Exo-Quick kit (SBI)		SRP116924	SRS2492586	GSM2772448
SRX3161495	GSE103493	1217341	156994	1374335	174055	4261116	2712726	9197	10940	5873	4789.2	603019	461036	6008	91125.4	25345	1.20814e+06	0.00905527	0.00486121	0.00396412	0.499132	0.381609	0.00497295	0.0754265	0.0209786	1217341	156994	174055	1052829	1658576	4259795	2427164	0.569784	0.389356	0.433769	1374335	0.566231	0.885767	cellline	Jurkat cell	Exo-Quick kit (SBI)		SRP116924	SRS2492587	GSM2772449
SRX3161496	GSE103493	2118961	717911	2836872	247587	4469981	1385522	33698	13591	14123	76.3	1009945	951747	9361	37783.7	48634	2085261	0.00651765	0.00677277	3.65901e-05	0.484325	0.456416	0.00448913	0.0181194	0.0233227	2118961	717911	247587	126182	1204901	4415542	2963054	0.671051	0.272877	0.0425851	2836872	0.957415	0.746936	cellline	Jurkat cell	Exo-Quick kit (SBI)		SRP116924	SRS2492588	GSM2772450
SRX3161497	GSE103493	556747	79460	636207	364193	3857409	2857009	3406	8001	1185	314.9	463307	15228	1184	42431.1	21686	553337	0.0144595	0.00214155	0.000569093	0.837296	0.0275203	0.00213974	0.0766822	0.0391913	556747	79460	364193	802182	2050993	3853575	1438389	0.373261	0.532231	0.557695	636207	0.442305	0.875104	cellline	Jurkat cell	Exo-Quick kit (SBI)		SRP116924	SRS2492589	GSM2772451
SRX3161498	GSE103493	4379048	656937	5035985	302600	7496506	2157921	55703	91561	16370	1599.7	1966569	2166700	17437	36326.7	26780	4.32334e+06	0.0211783	0.00378642	0.000370015	0.454872	0.501163	0.00403322	0.00840246	0.00619428	4379048	656937	302600	534597	1620501	7493683	5570582	0.74337	0.216249	0.0959679	5035985	0.904032	0.869551	cellline	Jurkat cell	Exo-Quick kit (SBI)		SRP116924	SRS2492590	GSM2772452
SRX3161499	GSE103493	2784235	552374	3336609	232456	5269025	1699960	26544	39920	12696	1830.2	1663178	984900	12738	23894.1	18533	2.75769e+06	0.0144759	0.00460385	0.000663672	0.603106	0.357147	0.00461908	0.00866454	0.00672048	2784235	552374	232456	233002	1465210	5267277	3569611	0.677696	0.278172	0.0652738	3336609	0.934726	0.83445	cellline	Jurkat cell	Exo-Quick kit (SBI)		SRP116924	SRS2492591	GSM2772453
SRX3161500	GSE103493	2419508	462480	2881988	449670	5301794	1970136	14883	11254	17145	36898.5	1990727	276372	39024	17400	15803	2.40462e+06	0.00468015	0.00713001	0.0153448	0.827875	0.114934	0.0162287	0.00723606	0.00657192	2419508	462480	449670	306641	1654939	5293238	3188629	0.602397	0.312652	0.096167	2881988	0.903833	0.839527	cellline	Jurkat cell	Exo-Quick kit (SBI)		SRP116924	SRS2492592	GSM2772454
SRX3161501	GSE103493	590936	318560	909496	133763	5404202	4360943	22480	13859	4152	135	376782	108500	2402	38985.4	23635	568450	0.0243803	0.00730407	0.000237488	0.662823	0.19087	0.00422552	0.0685819	0.0415779	590936	318560	133763	1780837	2566426	5390522	2690333	0.499086	0.4761	0.661939	909496	0.338061	0.64974	cellline	Jurkat cell	Exo-Quick kit (SBI)		SRP116924	SRS2492593	GSM2772455
SRX3161502	GSE103493	471828	147209	619037	114759	4703037	3969241	9589	7017	3782	252	289767	65739	2166	78665.6	14824	462213	0.0151813	0.00818238	0.000545204	0.626913	0.142227	0.00468616	0.170194	0.0320718	471828	147209	114759	1694702	2269865	4698363	2313739	0.492456	0.483118	0.732452	619037	0.267548	0.762197	cellline	Jurkat cell	Exo-Quick kit (SBI)		SRP116924	SRS2492594	GSM2772456
SRX3161503	GSE103493	2974565	699964	3674529	417035	9743883	5652319	13669	5779	23974	35421.6	2584635	167951	45279	71759.9	26088	2.96089e+06	0.00195178	0.0080969	0.0119632	0.872926	0.0567232	0.0152924	0.0242359	0.00881087	2974565	699964	417035	2080953	3555699	9728216	5755482	0.591628	0.365504	0.36156	3674529	0.63844	0.809509	cellline	Jurkat cell	Exo-Quick kit (SBI)		SRP116924	SRS2492595	GSM2772457
SRX3182802	GSE103831	3001571	133659	3135230	2075734	7945102	2734138	14253	83564	3347	1285.6	2205480	13421	3406	287895	384405	2.9828e+06	0.0280153	0.0011221	0.000431004	0.739398	0.00449946	0.00114188	0.0965183	0.128874	3001571	133659	2075734	922698	1808199	7941861	4057928	0.510954	0.22768	0.227382	3135230	0.772618	0.957369	cultured_cell	HUVEC	ultracentrifuge		SRP117614	SRS2511388	GSM2782542
SRX3182803	GSE103831	4524588	161041	4685629	2708556	10343360	2949175	30326	542720	6016	1642.8	2848550	36744	56919	536775	460469	4.48984e+06	0.120877	0.00133992	0.000365893	0.634444	0.00818382	0.0126773	0.119553	0.102558	4524588	161041	2708556	973676	1971810	10339671	5659305	0.547339	0.190703	0.172049	4685629	0.827951	0.965631	cultured_cell	HUVEC	ultracentrifuge		SRP117614	SRS2511389	GSM2782543
SRX3332253	GSE106224	2582835	48688	2631523	1061710	4985574	1292341	689	1924820	2293	633.7	153998	943	613	169930	328853	2582084	0.745452	0.000888042	0.000245422	0.059641	0.000365209	0.000237405	0.0658113	0.12736	2582835	48688	1061710	752369	538823	4984425	3383892	0.678893	0.108101	0.222338	2631523	0.777662	0.981498	tissue	plasma	qEV (izon)	ctrl	SRP121661	SRS2635279	GSM2832386
SRX3332254	GSE106224	5317567	54812	5372379	1015419	6898289	510491	1552	4267205	4918	14682.5	120989	584	1194	179502	726681	5315756	0.802747	0.000925174	0.00276207	0.0227605	0.000109862	0.000224615	0.033768	0.136703	5317567	54812	1015419	244517	264163	6896478	5616896	0.814459	0.038304	0.0435324	5372379	0.956468	0.989797	tissue	plasma	qEV (izon)	ctrl	SRP121661	SRS2635280	GSM2832387
SRX3332255	GSE106224	4689103	48345	4737448	968258	6312451	606745	1736	4152260	6178	1633.7	83813	841	1280	73919.8	367225	4.68715e+06	0.885882	0.00131807	0.000348549	0.0178814	0.000179427	0.000273087	0.0157707	0.0783472	4689103	48345	968258	321087	283971	6310764	5058535	0.801573	0.0449979	0.0634743	4737448	0.936526	0.989795	tissue	plasma	qEV (izon)	ctrl	SRP121661	SRS2635281	GSM2832388
SRX3332256	GSE106224	13246602	145663	13392265	3017474	17987888	1578149	3645	10967627	14236	51250	348613	2195	3495	424669	1430089	1.32422e+07	0.828235	0.00107505	0.00387021	0.026326	0.000165758	0.000263929	0.0320694	0.107995	13246602	145663	3017474	735022	838282	17983043	14127287	0.785589	0.0466151	0.0520285	13392265	0.947971	0.989123	tissue	plasma	qEV (izon)	ctrl	SRP121661	SRS2635282	GSM2832389
SRX3332257	GSE106224	73069	6601	79670	135728	326022	110624	34	46760	510	186.2	7809	181	160	4776.3	12643	73025.5	0.640324	0.00698386	0.00254979	0.106935	0.00247859	0.00219102	0.0654059	0.173131	73069	6601	135728	68507	42050	325955	148177	0.454593	0.129006	0.462332	79670	0.537668	0.917146	tissue	plasma	qEV (izon)	ctrl	SRP121661	SRS2635284	GSM2832390
SRX3332258	GSE106224	1649592	25000	1674592	849560	3049291	525139	478	1428695	2024	566.8	28713	643	470	35172.2	152769	1649053	0.866373	0.00122737	0.000343712	0.0174118	0.000389921	0.000285012	0.0213287	0.0926404	1649592	25000	849560	280028	244399	3048579	1954620	0.641158	0.0801682	0.143265	1674592	0.856735	0.985071	tissue	plasma	qEV (izon)	ctrl	SRP121661	SRS2635283	GSM2832391
SRX3332259	GSE106224	3896594	44871	3941465	1838810	6556690	776415	1507	3179168	4689	3560.4	74445	1032	1167	153553	477310	3.89492e+06	0.816234	0.00120387	0.000914113	0.0191133	0.00026496	0.000299621	0.0394239	0.122547	3896594	44871	1838810	416868	358067	6555210	4358333	0.664866	0.0546233	0.0956485	3941465	0.904352	0.988616	tissue	plasma	qEV (izon)	ctrl	SRP121661	SRS2635285	GSM2832392
SRX3332260	GSE106224	3063906	31242	3095148	952471	4459324	411705	1042	2690590	1313	1061	35491	530	960	45334.8	287438	3.06272e+06	0.878498	0.000428704	0.000346424	0.0115881	0.000173049	0.000313447	0.0148021	0.0938506	3063906	31242	952471	205157	205412	4458188	3300305	0.740279	0.0460752	0.062163	3095148	0.937837	0.989906	tissue	plasma	qEV (izon)	ctrl	SRP121661	SRS2635286	GSM2832393
SRX3332261	GSE106224	3054475	35992	3090467	1815836	5686571	780268	1042	2467612	4162	637.7	54327	1762	1260	55858.1	467668	3.05329e+06	0.808182	0.00136312	0.000208857	0.017793	0.000577083	0.00041267	0.0182944	0.153169	3054475	35992	1815836	411193	367947	5685443	3501660	0.615899	0.0647174	0.117428	3090467	0.882572	0.988354	tissue	plasma	qEV (izon)	ctrl	SRP121661	SRS2635288	GSM2832394
SRX3332262	GSE106224	80006545	852337	80858882	20454638	111047874	9734354	28301	69414523	134844	65067.2	1389396	14191	22496	1.5465e+06	7386396	7.99734e+07	0.86797	0.00168611	0.00081361	0.0173732	0.000177446	0.000281293	0.0193377	0.0923606	80006545	852337	20454638	4338012	5360724	111012256	85196894	0.767455	0.0482895	0.0509175	80858882	0.949083	0.989459	tissue	plasma	qEV (izon)	ctrl	SRP121661	SRS2635287	GSM2832395
SRX3332263	GSE106224	1561828	24747	1586575	659235	2709829	464019	634	1329255	2109	197.9	33806	439	472	37280.5	157575	1.56113e+06	0.851467	0.00135094	0.000126767	0.0216548	0.000281206	0.000302344	0.0238804	0.100936	1561828	24747	659235	235799	227677	2709286	1822374	0.67264	0.0840358	0.129391	1586575	0.870609	0.984402	tissue	plasma	qEV (izon)	ctrl	SRP121661	SRS2635289	GSM2832396
SRX3332264	GSE106224	4918875	63042	4981917	1306886	7285602	996799	1946	3654394	5993	13892.1	185692	1342	1317	380396	673683	4.91671e+06	0.74326	0.0012189	0.00282549	0.0377675	0.000272947	0.000267862	0.077368	0.137019	4918875	63042	1306886	553247	441335	7283385	5535164	0.759971	0.0605948	0.0999513	4981917	0.900049	0.987346	tissue	plasma	qEV (izon)	preterm born	SRP121661	SRS2635290	GSM2832397
SRX3332265	GSE106224	2231552	37557	2269109	1777358	5952884	1906417	774	1639793	3275	1237.7	72232	736	613	246364	266447	2.2307e+06	0.735103	0.00146815	0.000554849	0.0323809	0.000329942	0.000274802	0.110443	0.119446	2231552	37557	1777358	1109344	795888	5951699	3378453	0.567645	0.133725	0.328359	2269109	0.671641	0.983449	tissue	plasma	qEV (izon)	preterm born	SRP121661	SRS2635291	GSM2832398
SRX3332266	GSE106224	1954264	33584	1987848	1236228	3964428	740352	743	1677660	1186	476	57395	642	605	52492.7	162970	1.95343e+06	0.858829	0.000607138	0.000243674	0.0293817	0.000328653	0.000309712	0.0268721	0.0834278	1954264	33584	1236228	413509	326014	3963599	2401357	0.605853	0.082252	0.172198	1987848	0.827802	0.983105	tissue	plasma	qEV (izon)	preterm born	SRP121661	SRS2635292	GSM2832399
SRX3332267	GSE106224	5226239	72799	5299038	813277	6797930	685615	1826	3843143	9298	8504.2	180313	751	1268	285603	895330	5.22421e+06	0.735641	0.00177979	0.00162784	0.0345149	0.000143754	0.000242716	0.0546692	0.171381	5226239	72799	813277	323336	359841	6795492	5622374	0.827368	0.0529529	0.0575088	5299038	0.942491	0.986262	tissue	plasma	qEV (izon)	preterm born	SRP121661	SRS2635293	GSM2832400
SRX3332268	GSE106224	5830340	79743	5910083	1383807	8603018	1309128	1757	3638346	24609	4165.9	177904	899	1132	205574	1775724	5828354	0.624249	0.00422229	0.000714764	0.0305239	0.000154246	0.000194223	0.0352714	0.30467	5830340	79743	1383807	803472	502970	8600332	6713555	0.780616	0.0584826	0.119679	5910083	0.880321	0.986507	tissue	plasma	qEV (izon)	preterm born	SRP121661	SRS2635294	GSM2832401
SRX3332269	GSE106224	3333212	70306	3403518	1877883	6786156	1504755	1185	2425710	4652	612.2	98281	1271	971	192782	607640	3.33192e+06	0.728022	0.00139619	0.000183738	0.0294968	0.000381462	0.000291424	0.0578591	0.182369	3333212	70306	1877883	840707	662606	6784714	4244225	0.625557	0.0976616	0.198083	3403518	0.801917	0.979343	tissue	plasma	qEV (izon)	preterm born	SRP121661	SRS2635295	GSM2832402
SRX3332270	GSE106224	6619157	83220	6702377	1892034	9948151	1353740	2590	5283591	4384	2162.7	144370	1442	1612	225939	952814	6.61631e+06	0.79857	0.000662605	0.000326874	0.0218203	0.000217946	0.00024364	0.0341487	0.14401	6619157	83220	1892034	732939	618193	9945543	7435316	0.747603	0.0621578	0.0985754	6702377	0.901425	0.987584	tissue	plasma	qEV (izon)	preterm born	SRP121661	SRS2635296	GSM2832403
SRX3332271	GSE106224	2699967	42420	2742387	1368493	4952263	841383	980	2117814	3810	789.5	102153	864	739	97982.4	374696	2.69885e+06	0.78471	0.00141171	0.000292532	0.0378506	0.000320137	0.000273821	0.0363053	0.138836	2699967	42420	1368493	486387	353662	4950929	3228774	0.652155	0.0714335	0.150641	2742387	0.849359	0.984532	tissue	plasma	qEV (izon)	preterm born	SRP121661	SRS2635298	GSM2832404
SRX3332272	GSE106224	3124620	41661	3166281	1254119	6167894	1747494	934	2289128	5492	958.4	94311	939	821	111554	620274	3.12348e+06	0.732878	0.0017583	0.000306837	0.0301942	0.000300626	0.000262848	0.0357148	0.198584	3124620	41661	1254119	1246997	499049	6166446	4413278	0.715692	0.0809298	0.282556	3166281	0.717444	0.986842	tissue	plasma	qEV (izon)	preterm born	SRP121661	SRS2635297	GSM2832405
SRX3332273	GSE106224	3194102	53297	3247399	947990	5065429	870040	1827	2458833	3717	3032.1	126867	801	653	246588	351672	3.19216e+06	0.770272	0.00116441	0.000949857	0.0397433	0.000250927	0.000204563	0.077248	0.110167	3194102	53297	947990	448471	419693	5063553	3695870	0.729897	0.0828851	0.121344	3247399	0.878656	0.983588	tissue	plasma	qEV (izon)	preterm born	SRP121661	SRS2635299	GSM2832406
SRX3332274	GSE106224	2433904	33282	2467186	967947	4008667	573534	941	1941044	2621	1621.2	52735	618	653	63097.5	370452	2.43284e+06	0.797851	0.00107734	0.000666381	0.0216763	0.000254024	0.00026841	0.0259357	0.152271	2433904	33282	967947	309409	263083	4007625	2776595	0.692828	0.0656456	0.111435	2467186	0.888565	0.98651	tissue	plasma	qEV (izon)	preterm born	SRP121661	SRS2635300	GSM2832407
SRX3332275	GSE106224	407975	4419	412394	142366	609337	54577	145	361451	211	253.9	7691	470	249	4966.2	32482	407774	0.8864	0.000517443	0.000622649	0.0188609	0.0011526	0.000610632	0.0121788	0.0796568	407975	4419	142366	18542	35488	608790	430936	0.707857	0.0582927	0.0430273	412394	0.956973	0.989285	tissue	plasma	qEV (izon)	ctrl	SRP121661	SRS2635301	GSM2832408
SRX3332276	GSE106224	7877774	80611	7958385	1809280	10539233	771568	3450	6749852	6394	4726.1	135115	5473	2255	75098.2	894245	7.87316e+06	0.857325	0.000812126	0.00060028	0.0171615	0.000695147	0.000286416	0.00953851	0.113581	7877774	80611	1809280	364889	398620	10531174	8323274	0.790346	0.0378514	0.0438396	7958385	0.95616	0.989871	tissue	plasma	qEV (izon)	ctrl	SRP121661	SRS2635303	GSM2832409
SRX3332277	GSE106224	3842877	54932	3897809	1207119	6251660	1146732	1511	3058508	4898	998.8	100605	2965	916	34890.2	637037	3840818	0.796317	0.00127525	0.000260049	0.0261936	0.000771971	0.000238491	0.00908405	0.16586	3842877	54932	1207119	572600	568556	6246084	4470409	0.715714	0.091026	0.128087	3897809	0.871913	0.985907	tissue	plasma	qEV (izon)	ctrl	SRP121661	SRS2635302	GSM2832410
SRX3332278	GSE106224	5608496	63029	5671525	1132814	7248173	443834	3033	4804127	4958	15287.9	71885	3479	1346	69974.3	633248	5.60431e+06	0.857221	0.000884677	0.00272788	0.0128267	0.000620773	0.000240173	0.0124858	0.112993	5608496	63029	1132814	145370	291329	7241038	5816895	0.803323	0.040233	0.024991	5671525	0.975009	0.988887	tissue	plasma	qEV (izon)	ctrl	SRP121661	SRS2635304	GSM2832411
SRX3332279	GSE106224	4326659	49346	4376005	1132125	5869753	361623	2008	3878516	4764	2017	45689	3397	1098	65508	322593	4323582	0.897061	0.00110186	0.000466511	0.0105674	0.000785691	0.000253956	0.0151513	0.0746124	4326659	49346	1132125	134843	219219	5862192	4510848	0.769481	0.0373954	0.029893	4376005	0.970107	0.988724	tissue	plasma	qEV (izon)	ctrl	SRP121661	SRS2635306	GSM2832412
SRX3332280	GSE106224	6285904	57546	6343450	1155073	7996702	498179	2414	5407019	5417	2028.7	63901	2908	935	62039.8	738211	6.28246e+06	0.860653	0.000862242	0.000322915	0.0101713	0.000462876	0.000148827	0.00987508	0.117504	6285904	57546	1155073	203288	289567	7991378	6546738	0.819225	0.0362349	0.0310518	6343450	0.968948	0.990928	tissue	plasma	qEV (izon)	ctrl	SRP121661	SRS2635305	GSM2832413
SRX3332281	GSE106224	6999771	62390	7062161	846030	8317671	409480	2472	6032755	2976	2636.5	59316	2054	1157	63587.3	831743	6.99622e+06	0.862287	0.000425372	0.000376846	0.00847829	0.000293587	0.000165375	0.0090888	0.118885	6999771	62390	846030	126112	279276	8313579	7188273	0.864642	0.0335928	0.0175441	7062161	0.982456	0.991166	tissue	plasma	qEV (izon)	ctrl	SRP121661	SRS2635308	GSM2832414
SRX3332282	GSE106224	3089124	34447	3123571	1102086	4618932	393275	1376	2699672	1606	778.3	57472	5595	1242	57028.6	263832	3.08723e+06	0.874465	0.000520208	0.000252103	0.0186161	0.00181231	0.000402303	0.0184724	0.0854592	3089124	34447	1102086	190806	198596	4615059	3314377	0.718166	0.0430322	0.0575692	3123571	0.942431	0.988972	tissue	plasma	qEV (izon)	ctrl	SRP121661	SRS2635307	GSM2832415
SRX3332283	GSE106224	2682216	28797	2711013	1169168	4575864	695683	945	2295997	1703	265.6	39265	3230	889	34014.1	305243	2.68061e+06	0.856521	0.000635304	9.9082e-05	0.0146478	0.00120495	0.000331641	0.012689	0.113871	2682216	28797	1169168	261036	430877	4572094	2972049	0.650041	0.0942406	0.0878303	2711013	0.91217	0.989378	tissue	plasma	qEV (izon)	ctrl	SRP121661	SRS2635310	GSM2832416
SRX3332284	GSE106224	3477366	33569	3510935	636122	4401046	253989	1605	3130477	2478	1609.1	48195	1828	940	39299.3	250350	3.47518e+06	0.900811	0.000713057	0.000463027	0.0138684	0.000526016	0.00027049	0.0113086	0.0720395	3477366	33569	636122	81215	169312	4397584	3592150	0.816846	0.0385011	0.022609	3510935	0.977391	0.990439	tissue	plasma	qEV (izon)	ctrl	SRP121661	SRS2635311	GSM2832417
SRX3332285	GSE106224	3881985	40747	3922732	974197	5254684	357755	1547	3439707	1921	421.7	45381	2856	900	37854.2	350824	3.87986e+06	0.886553	0.00049512	0.000108689	0.0116965	0.000736108	0.000231967	0.00975658	0.0904217	3881985	40747	974197	155740	198273	5250942	4078472	0.776712	0.0377595	0.0381859	3922732	0.961814	0.989613	tissue	plasma	qEV (izon)	ctrl	SRP121661	SRS2635309	GSM2832418
SRX3332286	GSE106224	21239586	149423	21389009	4056027	26805812	1360776	9798	19439695	6022	6208	910625	46877	7479	152017	659140	2.12281e+07	0.915755	0.000283681	0.000292443	0.0428972	0.00220826	0.000352317	0.00716114	0.0310504	21239586	149423	4056027	550105	784176	26779317	21939114	0.819256	0.0292829	0.0250742	21389009	0.974926	0.993014	tissue	plasma	qEV (izon)	preterm born	SRP121661	SRS2635312	GSM2832419
SRX3332287	GSE106224	5388896	58743	5447639	748236	6761489	565614	2234	4738282	2244	2742.8	74140	1765	838	57712.8	508097	5.38582e+06	0.87977	0.00041665	0.000509263	0.0137658	0.000327712	0.000155594	0.0107157	0.0943397	5388896	58743	748236	245433	312729	6754037	5693072	0.842914	0.0463025	0.0431108	5447639	0.956889	0.989217	tissue	plasma	qEV (izon)	preterm born	SRP121661	SRS2635313	GSM2832420
SRX3332288	GSE106224	3102132	38060	3140192	738706	4217425	338527	1354	2673719	1005	1154.4	58835	4597	842	40127.5	319886	3.10017e+06	0.862444	0.000324176	0.000372367	0.018978	0.00148282	0.000271598	0.0129437	0.103184	3102132	38060	738706	127006	203129	4209033	3267198	0.776235	0.0482603	0.0388731	3140192	0.961127	0.98788	tissue	plasma	qEV (izon)	preterm born	SRP121661	SRS2635315	GSM2832421
SRX3332289	GSE106224	870911	11256	882167	254091	1225830	89572	439	694399	628	838.8	16271	1615	392	18432.6	137696	870272	0.79791	0.000721613	0.000963836	0.0186964	0.00185574	0.000450434	0.0211803	0.158222	870911	11256	254091	26754	60950	1223962	908921	0.742606	0.0497973	0.0294349	882167	0.970565	0.987241	tissue	plasma	qEV (izon)	preterm born	SRP121661	SRS2635314	GSM2832422
SRX3332290	GSE106224	6280211	61447	6341658	1003175	7822051	477218	3842	4757290	6211	2907.8	70648	3605	1658	100049	1333027	6.2754e+06	0.758086	0.000989738	0.000463365	0.0112579	0.000574466	0.000264206	0.0159431	0.212421	6280211	61447	1003175	151837	317110	7813780	6493495	0.831031	0.0405834	0.0233829	6341658	0.976617	0.990311	tissue	plasma	qEV (izon)	preterm born	SRP121661	SRS2635316	GSM2832423
SRX3332291	GSE106224	2219598	29865	2249463	461121	3042526	331942	1154	1760201	1065	2782.2	44681	2040	522	19704.7	387213	2.21821e+06	0.793524	0.000480117	0.00125426	0.0201428	0.000919661	0.000235325	0.00888316	0.174561	2219598	29865	461121	160062	167667	3038313	2409525	0.793047	0.0551842	0.0664289	2249463	0.933571	0.986723	tissue	plasma	qEV (izon)	preterm born	SRP121661	SRS2635317	GSM2832424
SRX3332292	GSE106224	3082604	32552	3115156	726364	4339520	498000	1532	2710171	1287	663.5	69961	2762	1060	25402.7	269528	3.08084e+06	0.879687	0.000417744	0.000215364	0.0227085	0.00089651	0.000344063	0.00824539	0.0874854	3082604	32552	726364	280529	213475	4335524	3395685	0.783224	0.0492386	0.0826134	3115156	0.917387	0.98955	tissue	plasma	qEV (izon)	preterm born	SRP121661	SRS2635318	GSM2832425
SRX3332293	GSE106224	542830	8725	551555	295895	1078673	231223	307	485885	268	71	15920	888	281	8134.7	30996	542444	0.895734	0.00049406	0.000130889	0.0293487	0.00163704	0.000518026	0.0149964	0.0571414	542830	8725	295895	117510	112435	1077395	669065	0.621003	0.104358	0.175633	551555	0.824367	0.984181	tissue	plasma	qEV (izon)	preterm born	SRP121661	SRS2635321	GSM2832426
SRX3332294	GSE106224	3218799	41566	3260365	651490	4210246	298391	1685	2922130	1798	257.1	34811	6182	1654	37417.4	212477	3.21673e+06	0.908417	0.000558953	7.9926e-05	0.0108219	0.00192183	0.000514187	0.0116321	0.0660538	3218799	41566	651490	126091	165641	4203587	3386456	0.805611	0.0394047	0.0372339	3260365	0.962766	0.987251	tissue	plasma	qEV (izon)	preterm born	SRP121661	SRS2635319	GSM2832427
SRX3332295	GSE106224	1642126	31271	1673397	582503	2514108	258208	1045	1341869	651	745.5	71127	3397	829	26401.5	195701	1640721	0.817853	0.000396777	0.000454373	0.0433511	0.00207043	0.000505266	0.0160914	0.119277	1642126	31271	582503	97385	147353	2500638	1770782	0.708132	0.0589262	0.0549955	1673397	0.945005	0.981313	tissue	plasma	qEV (izon)	preterm born	SRP121661	SRS2635320	GSM2832428
SRX3332296	GSE106224	3342976	42161	3385137	840413	4620743	395193	1648	2766411	1493	3263.1	75027	5860	1147	47761.5	439792	3.34075e+06	0.82808	0.000446905	0.000976755	0.0224581	0.00175409	0.000343336	0.0142966	0.131645	3342976	42161	840413	152721	235844	4614115	3537858	0.766747	0.0511136	0.0431676	3385137	0.956832	0.987545	tissue	plasma	qEV (izon)	preterm born	SRP121661	SRS2635322	GSM2832429
SRX3333170	GSE106238	19343312	24998	19368310	1550908	31330186	10410968	1657	459944	15421	1563.3	150990	1587	899	52001.4	18659106	1.93415e+07	0.0237801	0.000797301	8.08262e-05	0.00780653	8.20515e-05	4.64803e-05	0.00268859	0.964718	19343312	24998	1550908	1898840	8510378	31328436	21267150	0.678845	0.27165	0.0892851	19368310	0.910715	0.998709	tissue	plasma	ExoRNeasy (Qiagen)	KSHV; HIV	SRP121700	SRS2635601	GSM2832558
SRX3333171	GSE106238	26364194	9954	26374148	350226	34611977	7887603	261	178553	3406	973.1	42471	362	337	33392.1	26104393	2.63639e+07	0.00677264	0.000129192	3.69103e-05	0.00161095	1.37309e-05	1.27826e-05	0.00126658	0.990157	26364194	9954	350226	424905	7472444	34621723	26799053	0.774053	0.215831	0.0158552	26374148	0.984145	0.999623	tissue	plasma	ExoRNeasy (Qiagen)	KSHV; HIV	SRP121700	SRS2635602	GSM2832559
SRX3333172	GSE106238	21835111	24517	21859628	1600709	33278371	9818034	4310	439797	8309	962.6	149673	1869	2873	61908	21165298	2.18307e+07	0.0201458	0.000380611	4.40939e-05	0.00685608	8.56134e-05	0.000131604	0.00283582	0.96952	21835111	24517	1600709	1633385	8208300	33302022	23493013	0.705453	0.246481	0.0695264	21859628	0.930474	0.998878	tissue	plasma	ExoRNeasy (Qiagen)	KSHV; HIV	SRP121700	SRS2635603	GSM2832560
SRX3333173	GSE106238	18867115	36343	18903458	3342034	32924955	10679463	8404	354271	6363	3260.3	179600	2614	3928	112645	18195868	1.88585e+07	0.0187857	0.000337407	0.000172882	0.00952353	0.000138611	0.000208287	0.00597317	0.96486	18867115	36343	3342034	1762754	8909782	32918028	20666212	0.627808	0.270666	0.0852964	18903458	0.914704	0.998077	tissue	plasma	ExoRNeasy (Qiagen)	KSHV; HIV	SRP121700	SRS2635604	GSM2832561
SRX3333174	GSE106238	21628163	8285	21636448	673349	29279343	6969546	1691	110615	4249	595.4	37246	523	1076	27985.5	21444151	2.16264e+07	0.0051148	0.000196472	2.75311e-05	0.00172224	2.41834e-05	4.97539e-05	0.00129404	0.991571	21628163	8285	673349	441795	6535102	29286694	22078243	0.753866	0.223142	0.0200104	21636448	0.97999	0.999617	tissue	plasma	ExoRNeasy (Qiagen)	KSHV; HIV	SRP121700	SRS2635605	GSM2832562
SRX3333175	GSE106238	11502513	61229	11563742	5328440	30147736	13255554	4314	848137	9290	2667.7	416182	3469	6250	203154	10008904	1.14981e+07	0.0737635	0.000807963	0.000232013	0.0361959	0.000301703	0.00054357	0.0176686	0.870487	11502513	61229	5328440	2204888	11047515	30144585	13768630	0.456753	0.366484	0.160139	11563742	0.839861	0.994705	tissue	plasma	ExoRNeasy (Qiagen)	KSHV; HIV	SRP121700	SRS2635606	GSM2832563
SRX3333176	GSE106238	19756710	74129	19830839	3420602	34545275	11293834	5270	1193132	13645	3255	432782	3989	5849	514909	17583597	1.97512e+07	0.0604082	0.000690846	0.0001648	0.0219117	0.000201963	0.000296135	0.0260698	0.890257	19756710	74129	3420602	1453906	9830713	34536060	21284745	0.616305	0.284651	0.0683074	19830839	0.931693	0.996262	tissue	plasma	ExoRNeasy (Qiagen)	KSHV; HIV	SRP121700	SRS2635607	GSM2832564
SRX3338871	GSE106277	6039936	777400	6817336	168	9506683	2689179	4424	220796	11879	2345.7	2159018	32130	32629	3.24622e+06	314975	6.01999e+06	0.0366771	0.00197326	0.000389652	0.358641	0.00533722	0.00542011	0.53924	0.0523215	6039936	777400	168	120164	2567837	9505505	6937500	0.72984	0.270142	0.0173209	6817336	0.982679	0.885967	cellline	A549	Exo-Quick kit (SBI)	lung adenocarcinoma	SRP122509	SRS2641024	GSM2834518
SRX3338872	GSE106277	5739562	1090704	6830266	189	9576741	2746286	3949	135721	15562	3040.1	2568310	35535	30801	2.66238e+06	271851	5.7232e+06	0.0237142	0.00271911	0.000531189	0.448754	0.00620894	0.00538178	0.465191	0.0474998	5739562	1090704	189	129540	2615479	9575474	6959806	0.726837	0.273144	0.0186126	6830266	0.981387	0.840313	cellline	A549	Exo-Quick kit (SBI)	lung adenocarcinoma	SRP122509	SRS2641025	GSM2834519
SRX3338873	GSE106277	6491682	860752	7352434	152	10240356	2887770	3825	224228	11752	2241.4	1951378	29909	27818	3.86606e+06	354018	6.4674e+06	0.0346705	0.00181711	0.000346569	0.301725	0.00462458	0.00430126	0.597776	0.0547388	6491682	860752	152	121522	2765028	10239136	7473956	0.72994	0.270045	0.0162594	7352434	0.983741	0.88293	cellline	A549	Exo-Quick kit (SBI)	lung adenocarcinoma	SRP122509	SRS2641026	GSM2834520
SRX3338874	GSE106277	6079714	640737	6720451	175	9426374	2705748	5193	158956	16334	2794.6	2504669	41432	34554	2.96694e+06	333227	6.05891e+06	0.0262351	0.00269587	0.000461238	0.413386	0.0068382	0.00570301	0.489682	0.0549979	6079714	640737	175	139246	2565109	9424981	6859697	0.727821	0.272161	0.0202991	6720451	0.979701	0.904659	cellline	A549	Exo-Quick kit (SBI)	lung adenocarcinoma	SRP122509	SRS2641027	GSM2834521
SRX3338875	GSE106277	11027470	479787	11507257	530	16228803	4721016	11682	535401	27367	2304.4	2714040	83988	34681	7240693	332705	1.09712e+07	0.0488007	0.00249444	0.000210041	0.247379	0.00765533	0.0031611	0.659974	0.0303254	11027470	479787	530	265088	4452224	16225099	11772345	0.725564	0.274404	0.0225179	11507257	0.977482	0.958306	cellline	A549	Exo-Quick kit (SBI)	lung adenocarcinoma	SRP122509	SRS2641028	GSM2834522
SRX3338876	GSE106277	6449758	399086	6848844	472	9649310	2799994	15502	588696	28496	4150.4	2447926	89886	60901	2.79896e+06	390275	6.40929e+06	0.0918504	0.00444605	0.00064756	0.381934	0.0140243	0.00950199	0.436703	0.0608921	6449758	399086	472	243017	2552852	9645185	7091861	0.735275	0.264676	0.034267	6848844	0.965733	0.941729	cellline	A549	Exo-Quick kit (SBI)	lung adenocarcinoma	SRP122509	SRS2641029	GSM2834523
SRX3338877	GSE106277	6622454	383778	7006232	564	10103999	3097203	15627	497645	27689	5424.8	2126287	87256	60542	3.37349e+06	403352	6.58168e+06	0.0756106	0.00420698	0.000824227	0.323061	0.0132574	0.00919856	0.512557	0.061284	6622454	383778	564	251260	2842466	10100522	7257492	0.718526	0.281418	0.0346208	7006232	0.965379	0.945223	cellline	A549	Exo-Quick kit (SBI)	lung adenocarcinoma	SRP122509	SRS2641030	GSM2834524
SRX3338878	GSE106277	4520449	319673	4840122	482	6926536	2085932	13501	431766	12506	15662.3	1369510	54376	71200	2.20756e+06	328163	4.49074e+06	0.0961458	0.00278484	0.00348769	0.304963	0.0121085	0.0158548	0.49158	0.0730755	4520449	319673	482	141219	1942561	6924384	4981341	0.719391	0.280539	0.0283496	4840122	0.97165	0.933954	cellline	A549	Exo-Quick kit (SBI)	lung adenocarcinoma	SRP122509	SRS2641031	GSM2834525
SRX3342255	GSE106303	7197739	145928	7343667	597402	8433629	492560	12306	2375037	5147	1737.2	1414720	100109	24046	1781835	1480672	7.1833e+06	0.330633	0.000716523	0.000241839	0.196946	0.0139363	0.00334749	0.248052	0.206127	7197739	145928	597402	27649	454884	8423602	7371316	0.875079	0.0540011	0.00375089	7343667	0.996249	0.980129	cellline	EKVX	Exo-Quick kit (SBI)	lung adenocarcinoma	SRP122891	SRS2643644	GSM2835764
SRX3342256	GSE106303	7114205	131472	7245677	421739	8056679	389263	10172	2762862	5237	2028.8	1146112	114475	20142	1.56595e+06	1485213	7.10202e+06	0.389025	0.000737395	0.000285665	0.161378	0.0161186	0.00283609	0.220494	0.209125	7114205	131472	421739	23578	355440	8046434	7269255	0.903413	0.0441736	0.00324352	7245677	0.996756	0.981855	cellline	EKVX	Exo-Quick kit (SBI)	lung adenocarcinoma	SRP122891	SRS2643645	GSM2835765
SRX3342257	GSE106303	5931258	114324	6045582	387435	6811060	378043	8082	2304157	4521	1725.5	973083	90116	16769	1.24612e+06	1284916	5.92141e+06	0.389123	0.000763501	0.0002914	0.164333	0.0152187	0.00283193	0.210443	0.216995	5931258	114324	387435	21016	348441	6802474	6066598	0.891822	0.0512227	0.00346422	6045582	0.996536	0.98109	cellline	EKVX	Exo-Quick kit (SBI)	lung adenocarcinoma	SRP122891	SRS2643646	GSM2835766
SRX3342258	GSE106303	7064675	138940	7203615	502622	8262201	555964	10256	2397580	10633	1037	821157	61814	28229	1.98185e+06	1750581	7.05288e+06	0.339944	0.00150761	0.000147032	0.116429	0.00876437	0.00400248	0.280998	0.248208	7064675	138940	502622	33958	514541	8254736	7237573	0.876778	0.0623328	0.0046919	7203615	0.995308	0.980712	cellline	EKVX	Exo-Quick kit (SBI)	lung adenocarcinoma	SRP122891	SRS2643647	GSM2835767
SRX3342259	GSE106303	6044593	120131	6164724	466345	7116845	485776	7916	1978158	9178	734.8	703508	56629	19198	1.46236e+06	1804491	6.03425e+06	0.327822	0.00152098	0.000121772	0.116586	0.00938459	0.0031815	0.242342	0.299041	6044593	120131	466345	30404	447694	7109167	6195128	0.871428	0.0629742	0.00490773	6164724	0.995092	0.980513	cellline	EKVX	Exo-Quick kit (SBI)	lung adenocarcinoma	SRP122891	SRS2643648	GSM2835768
SRX3342260	GSE106303	8086400	185863	8272263	482250	9361922	607409	13601	3699974	12421	1210.5	794132	95216	42193	2.3368e+06	1088741	8.07069e+06	0.458446	0.00153903	0.000149987	0.098397	0.0117978	0.00522793	0.289542	0.134901	8086400	185863	482250	27179	568522	9350214	8299442	0.887621	0.0608031	0.0032748	8272263	0.996725	0.977532	cellline	EKVX	Exo-Quick kit (SBI)	lung adenocarcinoma	SRP122891	SRS2643649	GSM2835769
SRX3353417	GSE106453	22509231	329268	22838499	1048128	25619092	1732465	50215	4686723	10502	264336	2733767	22877	71342	1.33091e+07	1331067	2.24297e+07	0.208951	0.000468218	0.0117851	0.121881	0.00101994	0.00318069	0.593369	0.0593439	22509231	329268	1048128	61920	1663983	25612530	22900419	0.89411	0.0649675	0.00270388	22838499	0.997296	0.985583	cultured_cell	primary human keratinocytes	ultracentrifuge		SRP123465	SRS2652620	GSM2837755
SRX3353418	GSE106453	17142217	193276	17335493	859674	19778872	1583705	18330	1506588	5950	37712.3	1611630	15546	54661	1.28694e+07	994434	1.70959e+07	0.0881256	0.000348036	0.00220593	0.0942699	0.00090934	0.00319731	0.752776	0.0581679	17142217	193276	859674	58100	1521317	19774584	17393593	0.879593	0.0769329	0.00334031	17335493	0.99666	0.988851	cultured_cell	primary human keratinocytes	ultracentrifuge		SRP123465	SRS2652619	GSM2837756
SRX3353419	GSE106453	1331024	253377	1584401	487735	2190707	118571	13295	439983	6872	438.3	502991	6290	3452	224582	131063	1.31567e+06	0.334417	0.00522319	0.000333138	0.382308	0.00478083	0.00262376	0.170697	0.0996169	1331024	253377	487735	18866	96085	2187087	1603267	0.73306	0.0439329	0.0117672	1584401	0.988233	0.84008	cultured_cell	primary human keratinocytes	ultracentrifuge		SRP123465	SRS2652622	GSM2837757
SRX3353421	GSE106453	17905741	243690	18149431	800302	21021096	2071363	39847	1109140	5461	175321	1786419	19343	50101	1.37331e+07	963910	1.78428e+07	0.0621617	0.000306062	0.00982588	0.10012	0.00108408	0.00280791	0.769672	0.0540223	17905741	243690	800302	46990	2017335	21014058	18196421	0.865917	0.0959993	0.00258238	18149431	0.997418	0.986573	cultured_cell	primary human keratinocytes	ultracentrifuge		SRP123465	SRS2652623	GSM2837759
SRX3353422	GSE106453	12345515	154479	12499994	457516	14222419	1264909	40891	892675	4170	22341.4	1403233	11489	34104	9.22608e+06	693134	1.22872e+07	0.0726506	0.000339377	0.00181826	0.114203	0.000935036	0.00277557	0.750868	0.0564109	12345515	154479	457516	32536	1229332	14219378	12532530	0.88137	0.0864547	0.00259612	12499994	0.997404	0.987642	cultured_cell	primary human keratinocytes	ultracentrifuge		SRP123465	SRS2652624	GSM2837760
SRX3353423	GSE106453	1302120	233660	1535780	217686	1971867	218401	31043	297645	9257	6766.6	295075	5038	9523	520838	124274	1.26842e+06	0.234659	0.00729807	0.00533468	0.232633	0.00397188	0.00750779	0.410621	0.0979757	1302120	233660	217686	31449	173796	1958711	1567229	0.800133	0.0887298	0.0200666	1535780	0.979933	0.847856	cultured_cell	primary human keratinocytes	ultracentrifuge		SRP123465	SRS2652641	GSM2837761
SRX3353425	GSE106453	8504890	182476	8687366	276211	9938619	975042	45553	296231	2467	32673.7	2178129	1079	6326	5.06703e+06	868590	8.45253e+06	0.0350464	0.000291865	0.00386555	0.25769	0.000127654	0.000748415	0.599469	0.102761	8504890	182476	276211	94680	879389	9937646	8782046	0.883715	0.0884907	0.0107811	8687366	0.989219	0.978995	cultured_cell	primary human keratinocytes	ultracentrifuge		SRP123465	SRS2652626	GSM2837763
SRX3353426	GSE106453	712351	18116	730467	36353	864832	98012	6114	84147	456	996.9	143763	223	483	388003	87544	705616	0.119253	0.000646244	0.00141281	0.203741	0.000316036	0.000684508	0.549879	0.124067	712351	18116	36353	13270	84497	864587	743737	0.860222	0.0977311	0.0178423	730467	0.982158	0.975199	cultured_cell	primary human keratinocytes	ultracentrifuge		SRP123465	SRS2652627	GSM2837764
SRX3353427	GSE106453	270905	30119	301024	42109	385914	42781	2003	103531	2320	135.3	65858	622	1253	54073	40716	268508	0.385578	0.00864033	0.000503895	0.245274	0.0023165	0.00466652	0.201383	0.151638	270905	30119	42109	7215	34539	384887	308239	0.800856	0.089738	0.0234072	301024	0.976593	0.899945	cultured_cell	primary human keratinocytes	ultracentrifuge		SRP123465	SRS2652640	GSM2837765
SRX3353429	GSE106453	1623422	22934	1646356	57210	1772805	69239	800	20147	351	2158.5	306782	292	1459	1.24082e+06	50240	1.62225e+06	0.0124192	0.000216366	0.00133056	0.189109	0.000179997	0.000899368	0.764876	0.0309693	1623422	22934	57210	15385	53540	1772491	1661741	0.937517	0.0302061	0.00925836	1646356	0.990742	0.98607	cultured_cell	primary human keratinocytes	ultracentrifuge		SRP123465	SRS2652629	GSM2837767
SRX3353430	GSE106453	797829	28411	826240	108068	1065118	130810	3642	81670	518	773.4	257801	749	1609	423112	27417	793649	0.102904	0.000652681	0.000974486	0.32483	0.000943742	0.00202734	0.533122	0.0345455	797829	28411	108068	54488	75699	1064495	880728	0.827367	0.0711126	0.061867	826240	0.938133	0.965614	cultured_cell	primary human keratinocytes	ultracentrifuge		SRP123465	SRS2652630	GSM2837768
SRX3353431	GSE106453	297923	49848	347771	102606	497952	47575	1479	93349	1591	100.7	83819	865	353	110752	5132	295962	0.315409	0.00537569	0.000340246	0.283208	0.00292267	0.00119272	0.374212	0.0173401	297923	49848	102606	10093	36064	496534	357864	0.720724	0.0726315	0.0282035	347771	0.971797	0.856664	cultured_cell	primary human keratinocytes	ultracentrifuge		SRP123465	SRS2652631	GSM2837769
SRX3353433	GSE106453	1968324	28705	1997029	95388	2256784	164367	5968	30990	570	2525.2	420847	395	1352	1.41459e+06	90698	1.96197e+06	0.0157954	0.000290525	0.00128707	0.214502	0.000201328	0.000689104	0.721006	0.0462281	1968324	28705	95388	21416	142602	2256435	2018445	0.894528	0.0631979	0.0106101	1997029	0.98939	0.985626	cultured_cell	primary human keratinocytes	ultracentrifuge		SRP123465	SRS2652633	GSM2837771
SRX3353434	GSE106453	36057	954	37011	8329	63531	18191	87	3308	23	85	8600	29	81	21621	2205	35952	0.0920116	0.000639742	0.00236426	0.239208	0.000806631	0.002253	0.601385	0.0613318	36057	954	8329	9051	9121	63512	46062	0.725249	0.143611	0.196496	37011	0.803504	0.974224	cultured_cell	primary human keratinocytes	ultracentrifuge		SRP123465	SRS2652634	GSM2837772
SRX3353435	GSE106453	258521	40301	298822	469140	2341354	1573392	865	25130	1994	143.1	154402	583	326	71276.8	3716	257571	0.0975654	0.00774156	0.000555575	0.599454	0.00226345	0.00126567	0.276727	0.0144271	258521	40301	469140	1309356	263338	2340656	1608178	0.687063	0.112506	0.814186	298822	0.185814	0.865134	cultured_cell	primary human keratinocytes	ultracentrifuge		SRP123465	SRS2652635	GSM2837773
SRX3353437	GSE106453	2428995	34300	2463295	99127	2775983	213561	4094	121198	700	18126.3	372837	645	2940	1.84755e+06	60263	2.42426e+06	0.0499938	0.000288748	0.00747705	0.153794	0.000266061	0.00121274	0.762109	0.0248583	2428995	34300	99127	77088	135790	2775300	2540383	0.915354	0.048928	0.030345	2463295	0.969655	0.986076	cultured_cell	primary human keratinocytes	ultracentrifuge		SRP123465	SRS2652637	GSM2837775
SRX3353438	GSE106453	641304	15230	656534	106810	834963	71619	939	71098	683	2345	205589	682	741	341317	17307	639762	0.111132	0.00106759	0.00366543	0.321353	0.00106602	0.00115824	0.533506	0.0270523	641304	15230	106810	14009	57315	834668	670543	0.803365	0.068668	0.020892	656534	0.979108	0.976802	cultured_cell	primary human keratinocytes	ultracentrifuge		SRP123465	SRS2652638	GSM2837776
SRX3353439	GSE106453	1150710	368975	1519685	747192	2405501	138624	6467	223349	2404	247.6	757861	1797	562	143632	11363	1.14122e+06	0.195712	0.00210653	0.000216962	0.664082	0.00157464	0.000492457	0.125859	0.00995693	1150710	368975	747192	20892	110979	2398748	1540577	0.642242	0.0462654	0.0135612	1519685	0.986439	0.757203	cultured_cell	primary human keratinocytes	ultracentrifuge		SRP123465	SRS2652639	GSM2837777
SRX342470	GSE50429	4113519	138986	4252505	236198	24058540	19569837	24791	1707990	9439	73023.2	859075	63765	18604	1.18037e+06	171962	4.08423e+06	0.418191	0.00231108	0.0178793	0.210339	0.0156125	0.00455508	0.289007	0.0421039	4113519	138986	236198	840219	18728371	24057293	5092724	0.211691	0.77849	0.164984	4252505	0.835016	0.967317	cellline	MDA-MB-231	ultracentrifuge	breast cancer	SRP029401	SRS475291	GSM1219133
SRX342472	GSE50429	4036365	299541	4335906	363427	17946279	13246946	3533	1411748	2710	739235	674279	13085	19650	1.04303e+06	126641	4.03038e+06	0.350277	0.000672393	0.183416	0.167299	0.00324659	0.00487547	0.258792	0.0314216	4036365	299541	363427	198411	13045375	17943119	4534317	0.252705	0.727041	0.0437576	4335906	0.956242	0.930916	cellline	MCF-10A	ultracentrifuge	breast cancer	SRP029401	SRS475293	GSM1219135
SRX3591651	GSE109356	852742	17368	870110	16851	925390	38429	367	197125	442	339.1	151039	551	1471	467300	33535	851803	0.231421	0.0005189	0.000398097	0.177317	0.000646863	0.00172693	0.548602	0.0393695	852742	17368	16851	1732	36314	925007	871842	0.942525	0.0392581	0.0019866	870110	0.998013	0.980039	cellline	PC3	ultracentrifuge	prostate cancer	SRP131139	SRS2859782	GSM2940335
SRX3591652	GSE109356	1541092	21108	1562200	70730	1842987	210057	484	1111675	795	3926.3	293683	2214	3283	91269.6	32984	1.53983e+06	0.721947	0.000516291	0.00254983	0.190724	0.00143782	0.00213205	0.0592725	0.0214205	1541092	21108	70730	13749	195840	1842519	1575949	0.855323	0.106289	0.00872427	1562200	0.991276	0.986488	cellline	PC3	ultracentrifuge	prostate cancer	SRP131139	SRS2859784	GSM2940336
SRX3591653	GSE109356	1214644	16097	1230741	65298	1562963	266924	992	943998	487	3875.6	173573	5382	4188	53376	27737	1.21262e+06	0.77848	0.000401611	0.00319606	0.143139	0.00443834	0.00345369	0.0440172	0.0228737	1214644	16097	65298	12473	254098	1562610	1243214	0.795601	0.162611	0.0100329	1230741	0.989967	0.986921	cellline	PC3	ultracentrifuge	prostate cancer	SRP131139	SRS2859787	GSM2940337
SRX3591654	GSE109356	420884	9206	430090	25156	548422	93176	395	142713	429	252.3	73288	2723	899	174070	23690	418064	0.341366	0.00102616	0.000603496	0.175303	0.00651335	0.00215039	0.416371	0.0566659	420884	9206	25156	28998	63896	548140	459088	0.837538	0.116569	0.0631644	430090	0.936836	0.978595	cellline	PC3	ultracentrifuge	prostate cancer	SRP131139	SRS2859783	GSM2940338
SRX3591655	GSE109356	1430275	22108	1452383	136752	1926057	336922	1004	792454	732	7370	566884	4939	5938	37995.5	12331	1.42864e+06	0.55469	0.000512374	0.00515874	0.396799	0.00345713	0.00415639	0.0265955	0.00863126	1430275	22108	136752	24287	312233	1925655	1476670	0.76684	0.162144	0.0164471	1452383	0.983553	0.984778	cellline	PC3	ultracentrifuge	prostate cancer	SRP131139	SRS2859789	GSM2940339
SRX3591656	GSE109356	1237898	15784	1253682	64099	1622852	305071	663	1013321	562	5718.5	144304	3619	4062	44429	20710	1.23673e+06	0.819358	0.000454426	0.0046239	0.116682	0.00292628	0.00328448	0.0359247	0.0167458	1237898	15784	64099	8700	296101	1622582	1262382	0.778008	0.182488	0.00689173	1253682	0.993108	0.98741	cellline	PC3	ultracentrifuge	prostate cancer	SRP131139	SRS2859788	GSM2940340
SRX3787689	GSE111803	11893865	45814	11939679	31545	12405773	434549	649	1190521	7187	5576.1	84480	1971	1698	215174	10383673	1.18903e+07	0.100126	0.000604443	0.000468963	0.00710496	0.000165766	0.000142806	0.0180967	0.873291	11893865	45814	31545	24509	409573	12405306	11964188	0.964441	0.033016	0.00204853	11939679	0.997951	0.996163	tissue	plasma	Total Exosome Isolation Kit (Thermo)	ctrl	SRP135648	SRS3040381	GSM3039940
SRX3787690	GSE111803	9939534	19482	9959016	69222	10397446	369208	382	1308437	3946	3374.5	34980	365	1196	102784	8483292	9.93837e+06	0.131655	0.000397047	0.000339542	0.00351969	3.67263e-05	0.000120342	0.0103422	0.853589	9939534	19482	69222	39678	329119	10397035	9998694	0.961687	0.0316551	0.00396832	9959016	0.996032	0.998044	tissue	plasma	Total Exosome Isolation Kit (Thermo)	ctrl	SRP135648	SRS3040382	GSM3039941
SRX3787691	GSE111803	11046957	32637	11079594	69352	11401152	252206	506	4636520	10177	8431.3	32187	277	2882	67224.4	6287858	1.10456e+07	0.419763	0.000921366	0.000763321	0.00291402	2.5078e-05	0.000260919	0.0060861	0.569266	11046957	32637	69352	21475	230143	11400564	11101069	0.97373	0.020187	0.0019345	11079594	0.998066	0.997054	tissue	plasma	Total Exosome Isolation Kit (Thermo)	ctrl	SRP135648	SRS3040384	GSM3039942
SRX3787692	GSE111803	12224666	13844	12238510	26225	12726655	461920	343	464759	3193	1489.2	18814	215	626	39871.8	11695218	12224186	0.0380196	0.000261203	0.000121824	0.00153908	1.75881e-05	5.121e-05	0.00326171	0.956728	12224666	13844	26225	56613	404958	12726306	12295123	0.966119	0.0318205	0.00460451	12238510	0.995395	0.998869	tissue	plasma	Total Exosome Isolation Kit (Thermo)	ctrl	SRP135648	SRS3040383	GSM3039943
SRX3787693	GSE111803	10039966	29458	10069424	85032	10568450	413994	623	2507016	5200	5660.9	35836	315	1701	98692.5	7383979	1.00384e+07	0.249743	0.000518011	0.000563925	0.00356989	3.13795e-05	0.000169449	0.0098315	0.735573	10039966	29458	85032	49668	363554	10567678	10119092	0.957551	0.0344024	0.00490835	10069424	0.995092	0.997075	tissue	plasma	Total Exosome Isolation Kit (Thermo)	ctrl	SRP135648	SRS3040385	GSM3039944
SRX3787694	GSE111803	12003651	29894	12033545	120074	12525070	371451	752	4976162	3890	9407.2	49390	1157	2249	115544	6844721	1.20025e+07	0.414593	0.000324099	0.000783769	0.00411497	9.63964e-05	0.000187377	0.00962664	0.570274	12003651	29894	120074	76858	293539	12524016	12110403	0.966974	0.0234381	0.00634644	12033545	0.993654	0.997516	tissue	plasma	Total Exosome Isolation Kit (Thermo)	lung adenocarcinoma	SRP135648	SRS3040387	GSM3039945
SRX3787695	GSE111803	9990221	17031	10007252	34508	10448749	406989	310	2437129	3634	3496	28374	716	1208	112563	7402526	9.98965e+06	0.243966	0.000363777	0.000349962	0.00284034	7.16742e-05	0.000120925	0.011268	0.74102	9990221	17031	34508	58589	347925	10448274	10065841	0.963397	0.0332998	0.00582058	10007252	0.994179	0.998298	tissue	plasma	Total Exosome Isolation Kit (Thermo)	lung adenocarcinoma	SRP135648	SRS3040386	GSM3039946
SRX3787696	GSE111803	11839583	10913	11850496	32015	12460128	577617	199	601895	1965	1844.1	30435	202	810	37835.2	11164205	1.18392e+07	0.0508392	0.000165974	0.000155762	0.0025707	1.7062e-05	6.84168e-05	0.00319576	0.942987	11839583	10913	32015	100781	476595	12459887	11951277	0.95918	0.0382503	0.00843266	11850496	0.991567	0.999079	tissue	plasma	Total Exosome Isolation Kit (Thermo)	lung adenocarcinoma	SRP135648	SRS3040388	GSM3039947
SRX3787697	GSE111803	11157669	57394	11215063	102494	11885193	567636	837	1586318	6023	3811.7	152429	5975	3865	280726	9115118	1.11543e+07	0.142216	0.000539973	0.000341726	0.0136655	0.000535669	0.000346504	0.0251676	0.817187	11157669	57394	102494	58188	508491	11884236	11273251	0.948589	0.042787	0.0051616	11215063	0.994838	0.994882	tissue	plasma	Total Exosome Isolation Kit (Thermo)	lung adenocarcinoma	SRP135648	SRS3040389	GSM3039948
SRX3787698	GSE111803	9629319	23377	9652696	50226	10295301	592379	563	803298	2837	3004.6	34844	583	978	74759.7	8708048	9.62835e+06	0.0834305	0.000294651	0.000312058	0.0036189	6.05503e-05	0.000101575	0.00776454	0.904417	9629319	23377	50226	114206	477482	10294610	9766902	0.948739	0.0463817	0.0116932	9652696	0.988307	0.997578	tissue	plasma	Total Exosome Isolation Kit (Thermo)	lung adenocarcinoma	SRP135648	SRS3040390	GSM3039949
SRX395535	GSE53451	2261476	36766	2298242	647933	4653937	1707762	1359	1250	4088	1461.1	264935	14341	1108	1.96578e+06	6680	2.25965e+06	0.000553184	0.00180913	0.000646606	0.117246	0.00634657	0.000490342	0.869952	0.00295622	2261476	36766	647933	992898	713588	4652661	3291140	0.707367	0.153372	0.301688	2298242	0.698312	0.984003	tissue	plasma	Exo-Quick kit (SBI)		SRP034590	SRS516569	GSM1293751
SRX395536	GSE53451	1561218	33858	1595076	538844	3777044	1643124	1007	993	3191	334.2	209632	11522	822	1.32912e+06	4265	1.55988e+06	0.000636588	0.00204567	0.000214247	0.13439	0.00738647	0.000526964	0.852066	0.00273419	1561218	33858	538844	138528	1503312	3775760	1733604	0.45914	0.398148	0.0799075	1595076	0.920092	0.978773	tissue	plasma	Exo-Quick kit (SBI)		SRP034590	SRS516570	GSM1293752
SRX395537	GSE53451	2509773	43049	2552822	964186	6199668	2682660	1819	2801	3382	591.9	300153	13675	1136	2160119	25461	2.50732e+06	0.00111713	0.00134885	0.000236069	0.119711	0.00545403	0.000453074	0.861525	0.0101547	2509773	43049	964186	399433	2281468	6197909	2952255	0.476331	0.368103	0.135298	2552822	0.864702	0.983137	tissue	plasma	Exo-Quick kit (SBI)		SRP034590	SRS516571	GSM1293753
SRX395538	GSE53451	1553034	33307	1586341	693938	4331353	2051074	1428	1901	2402	282.7	204487	10241	1337	1.31862e+06	12110	1551382	0.00122536	0.0015483	0.000182225	0.13181	0.00660121	0.000861812	0.849966	0.00780594	1553034	33307	693938	266033	1783563	4329875	1852374	0.427812	0.41192	0.143617	1586341	0.856383	0.979004	tissue	plasma	Exo-Quick kit (SBI)		SRP034590	SRS516572	GSM1293754
SRX395539	GSE53451	2070509	36759	2107268	913312	5669263	2648683	1693	2727	3065	576.3	282323	12058	950	1.74128e+06	25389	2068367	0.00131843	0.00148185	0.000278626	0.136496	0.00582972	0.0004593	0.841862	0.0122749	2070509	36759	913312	288043	2358888	5667511	2395311	0.422639	0.416212	0.120253	2107268	0.879747	0.982556	tissue	plasma	Exo-Quick kit (SBI)		SRP034590	SRS516574	GSM1293755
SRX395540	GSE53451	1571950	35282	1607232	712528	5260184	2940424	1017	1702	1810	315.2	256185	9472	732	1.28193e+06	18533	1.57068e+06	0.00108361	0.00115237	0.000200678	0.163105	0.00603052	0.000466041	0.816163	0.0117994	1571950	35282	712528	222601	2716309	5258670	1829833	0.347965	0.516539	0.121651	1607232	0.878349	0.978048	tissue	plasma	Exo-Quick kit (SBI)		SRP034590	SRS516573	GSM1293756
SRX395541	GSE53451	1642730	34431	1677161	752001	4522774	2093612	1360	2077	2312	393.6	210206	10701	709	1.40308e+06	11517	1.64099e+06	0.0012657	0.0014089	0.000239855	0.128097	0.00652106	0.000432056	0.855017	0.00701832	1642730	34431	752001	266059	1826079	4521300	1943220	0.429792	0.403884	0.136917	1677161	0.863083	0.979471	tissue	plasma	Exo-Quick kit (SBI)		SRP034590	SRS516575	GSM1293757
SRX395542	GSE53451	2735285	34744	2770029	438743	3868264	659492	1263	932	4045	1490.7	272554	13490	1053	2.43274e+06	7363	2.73367e+06	0.000340934	0.0014797	0.000545311	0.0997026	0.00493476	0.000385197	0.889918	0.00269345	2735285	34744	438743	78174	580083	3867029	2848203	0.736535	0.150007	0.0274468	2770029	0.972553	0.987457	tissue	plasma	Exo-Quick kit (SBI)		SRP034590	SRS516576	GSM1293758
SRX395543	GSE53451	2267145	19807	2286952	391892	3222235	543391	812	851	3598	293.2	240003	11901	923	2.00344e+06	5020	2.26603e+06	0.000375547	0.0015878	0.00012939	0.105914	0.00525193	0.000407321	0.884119	0.00221533	2267145	19807	391892	164818	377500	3221162	2451770	0.761145	0.117194	0.0672241	2286952	0.932776	0.991339	tissue	plasma	Exo-Quick kit (SBI)		SRP034590	SRS516577	GSM1293759
SRX395544	GSE53451	1379287	14354	1393641	311126	2162753	457986	826	991	1682	262.3	145183	5928	472	1.21027e+06	13455	1.37824e+06	0.000719033	0.0012204	0.000190315	0.105339	0.00430114	0.000342466	0.878125	0.00976245	1379287	14354	311126	70079	387210	2162056	1463720	0.677004	0.179093	0.0478773	1393641	0.952123	0.9897	tissue	plasma	Exo-Quick kit (SBI)		SRP034590	SRS516578	GSM1293760
SRX395545	GSE53451	1050838	13345	1064183	396565	2225202	764454	950	976	1612	186.4	140768	7188	849	890756	7405	1049740	0.000929754	0.00153562	0.000177568	0.134098	0.00684741	0.000808772	0.848549	0.00705413	1050838	13345	396565	146038	617294	2224080	1210221	0.544145	0.27755	0.120671	1064183	0.879329	0.98746	tissue	plasma	Exo-Quick kit (SBI)		SRP034590	SRS516579	GSM1293761
SRX395546	GSE53451	1037662	14011	1051673	498923	2632921	1082325	784	1103	1468	367.3	154185	6557	544	860432	12033	1036689	0.00106396	0.00141605	0.000354301	0.148728	0.00632494	0.000524748	0.829981	0.0116071	1037662	14011	498923	195705	885584	2631885	1247378	0.473949	0.336483	0.156893	1051673	0.843107	0.986677	tissue	plasma	Exo-Quick kit (SBI)		SRP034590	SRS516580	GSM1293762
SRX395547	GSE53451	1121083	13774	1134857	454939	2613892	1024096	688	1231	1468	212.5	194310	7039	484	903770	11723	1.12024e+06	0.00109887	0.00131044	0.000189692	0.173454	0.00628349	0.000432051	0.806766	0.0104647	1121083	13774	454939	137637	885529	2612962	1272494	0.486993	0.338899	0.108163	1134857	0.891837	0.987863	tissue	plasma	Exo-Quick kit (SBI)		SRP034590	SRS516581	GSM1293763
SRX395548	GSE53451	452094	6658	458752	228682	1191312	503878	313	622	841	128.4	57722	3433	226	385512	3218	451702	0.00137701	0.00186185	0.000284258	0.127788	0.00760014	0.00050033	0.853465	0.00712416	452094	6658	228682	62618	440763	1190815	521370	0.437826	0.370136	0.120103	458752	0.879897	0.985487	tissue	plasma	Exo-Quick kit (SBI)		SRP034590	SRS516582	GSM1293764
SRX3978126	GSE113411	2689102	238335	2927437	1770210	14357786	9660139	3006	68688	9002	67664	2253703	74273	3943	169531	37340	2.68414e+06	0.0255903	0.00335377	0.0252088	0.839636	0.027671	0.001469	0.0631603	0.0139113	2689102	238335	1770210	6441280	3216736	14355663	9368717	0.652615	0.224074	0.687531	2927437	0.312469	0.918586	cellline	MDA-MB-231	ultracentrifuge	Triple negative breast cancer	SRP141327	SRS3203315	GSM3105224
SRX3978127	GSE113411	5982480	273204	6255684	688146	14424226	7480396	3144	18333	6377	49749.5	5067308	163429	4820	646664	20434	5977115	0.0030672	0.0010669	0.00832333	0.847785	0.0273425	0.000806409	0.10819	0.00341871	5982480	273204	688146	4661630	2817097	14422557	10917314	0.756961	0.195326	0.426994	6255684	0.573006	0.956327	cellline	MDA-MB-231	ultracentrifuge	Triple negative breast cancer	SRP141327	SRS3203314	GSM3105225
SRX3978128	GSE113411	5020545	275542	5296087	1119479	14874496	8458930	2598	29966	7992	61990.4	4202458	126060	5085	560009	22213	5.01577e+06	0.00597435	0.00159337	0.0123591	0.837848	0.0251327	0.0010138	0.11165	0.00442863	5020545	275542	1119479	5463348	2993375	14872289	10759435	0.723455	0.201272	0.507773	5296087	0.492227	0.947973	cellline	MDA-MB-231	ultracentrifuge	Triple negative breast cancer	SRP141327	SRS3203316	GSM3105226
SRX3978129	GSE113411	2548856	268209	2817065	595554	14591442	11178823	4713	18964	6562	73214.2	2164618	111688	2521	138500	26218	2.54228e+06	0.00745943	0.00258114	0.0287986	0.851446	0.0439321	0.000991628	0.0544784	0.0103128	2548856	268209	595554	7565048	3612359	14590026	10382113	0.71159	0.247591	0.728662	2817065	0.271338	0.904791	cellline	MDA-MB-231	ultracentrifuge	Triple negative breast cancer	SRP141327	SRS3203317	GSM3105227
SRX3978130	GSE113411	4064381	274263	4338644	754530	12837527	7744353	2061	21523	5819	55775.4	3413247	124780	4378	410721	24505	4.06075e+06	0.00530025	0.00143299	0.0137353	0.840546	0.0307283	0.00107813	0.101144	0.0060346	4064381	274263	754530	5019232	2723510	12835916	9357876	0.729038	0.212179	0.536364	4338644	0.463636	0.936786	cellline	MDA-MB-231	ultracentrifuge	Triple negative breast cancer	SRP141327	SRS3203318	GSM3105228
SRX3978131	GSE113411	6404437	338487	6742924	646505	14255464	6866035	2333	18771	8688	41826.6	5315441	124547	7622	864925	18998	6.40082e+06	0.00293259	0.00135733	0.00653457	0.830431	0.019458	0.00119079	0.135127	0.00296806	6404437	338487	646505	4400274	2463611	14253314	11143198	0.781797	0.172845	0.394884	6742924	0.605116	0.949801	cellline	MDA-MB-231	ultracentrifuge	Triple negative breast cancer	SRP141327	SRS3203319	GSM3105229
SRX4035653	GSE114008	23722867	2641895	26364762	1866709	30291486	2060015	104183	19113518	12409	259115	1033574	120852	1024714	1.25816e+06	724583	2.35469e+07	0.81172	0.00052699	0.0110042	0.0438942	0.00513239	0.043518	0.053432	0.0307719	23722867	2641895	1866709	141228	1874813	30247512	26505990	0.876303	0.0619824	0.00532815	26364762	0.994672	0.899794	cellline	A549	Exo-Quick kit (SBI)	lung adenocarcinoma	SRP144486	SRS3253935	GSM3130569
SRX4035654	GSE114008	32099503	2716336	34815839	1893921	38730289	2020529	77882	27743783	11549	228050	1069623	102345	945433	1113659	749688	3.19641e+07	0.867966	0.000361311	0.00713454	0.0334632	0.00320187	0.0295779	0.0348409	0.023454	32099503	2716336	1893921	107848	1864124	38681732	34923687	0.902847	0.0481913	0.0030881	34815839	0.996912	0.92198	cellline	A549	Exo-Quick kit (SBI)	lung adenocarcinoma	SRP144486	SRS3253936	GSM3130570
SRX4035655	GSE114008	42508947	2937066	45446013	1796063	53725151	6483075	1379884	19699440	55595	321816	3857987	142982	1080712	8.54296e+06	7076270	40777765	0.483093	0.00136337	0.00789196	0.0946101	0.00350637	0.0265025	0.209501	0.173533	42508947	2937066	1796063	443670	5995136	53680882	45889683	0.854861	0.111681	0.00966819	45446013	0.990332	0.935372	cellline	A549	Exo-Quick kit (SBI)	lung adenocarcinoma	SRP144486	SRS3253937	GSM3130571
SRX4035656	GSE114008	42044193	2753869	44798062	1665942	52781333	6317329	1400093	19270151	53406	261878	2907918	82505	1037083	8.37169e+06	8337330	4.0322e+07	0.477907	0.00132449	0.00649469	0.0721175	0.00204616	0.0257201	0.207621	0.206769	42044193	2753869	1665942	447844	5826385	52738233	45245906	0.857934	0.110477	0.009898	44798062	0.990102	0.938527	cellline	A549	Exo-Quick kit (SBI)	lung adenocarcinoma	SRP144486	SRS3253938	GSM3130572
SRX4035657	GSE114008	40993677	3860538	44854215	1482933	48267469	1930321	144631	35156334	21367	301183	1285778	74130	1159665	1.74293e+06	1005615	4.0747e+07	0.862796	0.000524382	0.00739153	0.0315552	0.00181927	0.0284601	0.0427745	0.0246795	40993677	3860538	1482933	95747	1776972	48209867	44949962	0.932381	0.0368591	0.00213008	44854215	0.99787	0.913931	cellline	A549	Exo-Quick kit (SBI)	lung adenocarcinoma	SRP144486	SRS3253939	GSM3130573
SRX4035658	GSE114008	40650596	3794850	44445446	1925106	48424032	2053480	139678	34796647	22312	311792	1312651	101800	1170913	1.68717e+06	1015345	4.04186e+07	0.860906	0.000552023	0.00771408	0.0324764	0.00251864	0.0289696	0.0417423	0.0251207	40650596	3794850	1925106	147642	1848059	48366253	44593088	0.921988	0.0382097	0.00331087	44445446	0.996689	0.914618	cellline	A549	Exo-Quick kit (SBI)	lung adenocarcinoma	SRP144486	SRS3253940	GSM3130574
SRX4106281	GSE114711	536493	42462	578955	1366790	2550693	604948	10728	232697	2314	14915.2	87249	9362	2557	51539.5	125121	525755	0.442596	0.00440129	0.0283691	0.16595	0.0178068	0.00486348	0.0980296	0.237984	536493	42462	1366790	260568	343667	2549980	839523	0.329227	0.134772	0.310376	578955	0.689624	0.926658	tissue	plasma	qEV (izon)	ctrl	SRP148568	SRS3322074	GSM3147994
SRX4106282	GSE114711	381756	20032	401788	1340501	2163129	420840	13361	270492	1284	1030.8	38911	866	338	22573.9	32895	368391	0.734253	0.00348543	0.00279812	0.105624	0.00235077	0.000917504	0.0612771	0.0892938	381756	20032	1340501	154573	265950	2162812	556361	0.25724	0.122965	0.277829	401788	0.722171	0.950143	tissue	plasma	qEV (izon)	ctrl	SRP148568	SRS3322075	GSM3147995
SRX4106283	GSE114711	689742	60413	750155	1832678	3471982	889149	39301	406228	2049	1757	67108	1504	900	52317.7	118569	650433	0.62455	0.00315021	0.00270128	0.103174	0.00231231	0.00138369	0.0804352	0.182292	689742	60413	1832678	489342	399192	3471367	1239497	0.357063	0.114996	0.394791	750155	0.605209	0.919466	tissue	plasma	qEV (izon)	ctrl	SRP148568	SRS3322076	GSM3147996
SRX4106284	GSE114711	272357	18391	290748	1455743	2075860	329369	11129	138827	1104	841.6	28531	1139	784	28112.6	61885	261224	0.531448	0.00422625	0.00322175	0.10922	0.00436024	0.00300125	0.107619	0.236904	272357	18391	1455743	190329	138821	2075641	481077	0.231773	0.066881	0.395631	290748	0.604369	0.936746	tissue	plasma	qEV (izon)	ctrl	SRP148568	SRS3322077	GSM3147997
SRX4106285	GSE114711	1462697	44798	1507495	3671157	5781424	602772	35681	938588	3967	14819.9	119237	2057	1261	71782.9	275278	1.42699e+06	0.657739	0.00277998	0.0103854	0.0835584	0.00144149	0.000883678	0.0503037	0.192908	1462697	44798	3671157	336242	265742	5780636	1843737	0.318951	0.0459711	0.18237	1507495	0.81763	0.970283	tissue	plasma	qEV (izon)	ctrl	SRP148568	SRS3322078	GSM3147998
SRX4106286	GSE114711	917657	51153	968810	4618391	6605368	1018167	53371	556477	2629	5591.8	77672	3095	2009	105512	111288	864274	0.643866	0.00304186	0.00646994	0.0898697	0.00358104	0.00232449	0.122082	0.128765	917657	51153	4618391	567031	450383	6604615	1535841	0.232541	0.0681922	0.369199	968810	0.630801	0.9472	tissue	plasma	qEV (izon)	ctrl	SRP148568	SRS3322080	GSM3147999
SRX4106287	GSE114711	613175	33761	646936	2327151	3697267	723180	14864	335260	1524	3112.6	65343	1759	949	56839.5	133520	598307	0.560348	0.00254719	0.00520235	0.109213	0.00293996	0.00158614	0.0950005	0.223163	613175	33761	2327151	373264	349579	3696930	1020200	0.275959	0.0945593	0.365873	646936	0.634127	0.947814	tissue	plasma	qEV (izon)	ctrl	SRP148568	SRS3322079	GSM3148000
SRX4106288	GSE114711	117870	10888	128758	1201576	1559199	228865	4065	65768	720	242	18500	967	372	18391.9	8844	113805	0.577901	0.00632662	0.00212645	0.162559	0.008497	0.00326875	0.161609	0.0777119	117870	10888	1201576	108032	120753	1559119	236790	0.151874	0.0774495	0.456235	128758	0.543765	0.915438	tissue	plasma	qEV (izon)	NSCLC	SRP148568	SRS3322081	GSM3148001
SRX4106289	GSE114711	553758	23614	577372	1958717	3067543	531454	42525	431466	1920	334.8	26660	1732	424	23028.2	25666	511231	0.843975	0.00375564	0.00065489	0.0521486	0.0033879	0.000829371	0.0450446	0.0502043	553758	23614	1958717	285195	245995	3067279	862567	0.281216	0.0801997	0.330635	577372	0.669365	0.959101	tissue	plasma	qEV (izon)	NSCLC	SRP148568	SRS3322082	GSM3148002
SRX4106290	GSE114711	1016687	65244	1081931	2158434	4459778	1219413	56470	664065	2895	3353.1	79024	1716	1094	54107.3	153945	960199	0.691591	0.003015	0.00349209	0.0822996	0.00178713	0.00113935	0.0563501	0.160326	1016687	65244	2158434	723352	495358	4459075	1805283	0.404856	0.11109	0.400686	1081931	0.599314	0.939697	tissue	plasma	qEV (izon)	NSCLC	SRP148568	SRS3322083	GSM3148003
SRX4106291	GSE114711	224282	22546	246828	1341121	1971237	383288	25906	145681	808	301	20128	726	556	13975.8	16198	198374	0.734376	0.00407312	0.00151734	0.101465	0.00365976	0.00280279	0.0704518	0.0816539	224282	22546	1341121	199002	184077	1971028	445830	0.226192	0.0933914	0.446363	246828	0.553637	0.908657	tissue	plasma	qEV (izon)	NSCLC	SRP148568	SRS3322084	GSM3148004
SRX4106292	GSE114711	828302	47256	875558	2686746	5734929	2172625	53469	477110	1756	885.2	147851	1831	896	52592.6	91884	774806	0.61578	0.00226637	0.00114248	0.190823	0.00236317	0.00115642	0.0678784	0.11859	828302	47256	2686746	1535932	636270	5734506	2411490	0.420523	0.110955	0.636922	875558	0.363078	0.946028	tissue	plasma	qEV (izon)	NSCLC	SRP148568	SRS3322085	GSM3148005
SRX4106293	GSE114711	422282	22797	445079	1598745	2525094	481270	45576	252850	1036	1988.2	29706	742	475	26252.9	63645	376695	0.671233	0.00275023	0.00527801	0.0788595	0.00196976	0.00126097	0.0696927	0.168956	422282	22797	1598745	172030	308981	2524835	617109	0.244416	0.122377	0.278768	445079	0.721232	0.94878	tissue	plasma	qEV (izon)	NSCLC	SRP148568	SRS3322086	GSM3148006
SRX4106294	GSE114711	237089	14102	251191	2046836	2970856	672829	9486	154867	1196	218.9	13998	793	976	25397.9	30154	227601	0.680433	0.00525481	0.000961772	0.0615024	0.00348417	0.00428821	0.11159	0.132486	237089	14102	2046836	464246	208431	2970704	715437	0.240831	0.0701622	0.648899	251191	0.351101	0.943859	tissue	plasma	qEV (izon)	NSCLC	SRP148568	SRS3322087	GSM3148007
SRX4106295	GSE114711	276945	17470	294415	1545978	2290203	449810	20144	176740	565	264.5	21736	667	871	14876.7	41079	256799	0.688242	0.00220016	0.00102999	0.084642	0.00259736	0.00339176	0.0579313	0.159965	276945	17470	1545978	182269	267359	2290021	476684	0.208157	0.11675	0.382369	294415	0.617631	0.940662	tissue	plasma	qEV (izon)	NSCLC	SRP148568	SRS3322088	GSM3148008
SRX4106296	GSE114711	823159	52773	875932	1800575	3315004	638497	58004	563814	1838	965.5	62671	1773	906	81179.5	51994	765141	0.736876	0.00240217	0.00126186	0.0819078	0.00231722	0.0011841	0.106097	0.0679535	823159	52773	1800575	338281	299797	3314585	1214213	0.366324	0.0904478	0.278601	875932	0.721399	0.939752	tissue	plasma	qEV (izon)	NSCLC	SRP148568	SRS3322090	GSM3148009
SRX4106297	GSE114711	2086379	108645	2195024	3391705	6667102	1080373	86775	1037249	8446	2802.2	235505	3744	1757	171826	538223	1.99955e+06	0.518741	0.00422395	0.00140141	0.117779	0.00187242	0.000878697	0.0859322	0.269172	2086379	108645	3391705	619664	458661	6665054	2814688	0.422305	0.0688158	0.220154	2195024	0.779846	0.950504	tissue	plasma	qEV (izon)	NSCLC	SRP148568	SRS3322091	GSM3148010
SRX4106298	GSE114711	1435844	95013	1530857	1536819	4736256	1668580	35549	743657	3827	1210.3	93335	1521	1353	125979	429356	1.40024e+06	0.531093	0.00273311	0.000864353	0.0666565	0.00108624	0.000966264	0.0899699	0.306631	1435844	95013	1536819	852776	814611	4735063	2383633	0.5034	0.172038	0.357763	1530857	0.642237	0.937935	tissue	plasma	qEV (izon)	NSCLC	SRP148568	SRS3322089	GSM3148011
SRX4106299	GSE114711	145536	9624	155160	1595086	2075084	324838	5948	94301	779	422.5	22443	966	427	12527.4	7721	139587	0.675572	0.00558075	0.00302679	0.160782	0.00692042	0.00305903	0.0897462	0.0553132	145536	9624	1595086	173463	151218	2074927	328623	0.158378	0.0728787	0.527848	155160	0.472152	0.937974	tissue	plasma	qEV (izon)	NSCLC	SRP148568	SRS3322092	GSM3148012
SRX4106300	GSE114711	504611	28998	533609	1702260	2825193	589324	30648	364251	1146	535.8	27465	1130	660	39679.4	39092	473959	0.768528	0.00241793	0.00113048	0.057948	0.00238417	0.00139252	0.083719	0.0824797	504611	28998	1702260	272517	316570	2824956	806126	0.285359	0.112062	0.338058	533609	0.661942	0.945657	tissue	plasma	qEV (izon)	NSCLC	SRP148568	SRS3322093	GSM3148013
SRX4106301	GSE114711	140992	10235	151227	1183055	1640158	305876	4173	92310	416	1064.1	15730	465	329	9529.5	16971	136815	0.674709	0.00304061	0.00777768	0.114973	0.00339876	0.00240471	0.0696527	0.124044	140992	10235	1183055	131855	173931	1640068	283082	0.172604	0.106051	0.465784	151227	0.534216	0.93232	tissue	plasma	qEV (izon)	NSCLC	SRP148568	SRS3322094	GSM3148014
SRX4106302	GSE114711	162620	15248	177868	1262392	1717016	276756	9191	107417	644	369	19625	817	431	12215.2	11909	153427	0.700117	0.00419743	0.00240505	0.127911	0.005325	0.00280915	0.0796156	0.0776199	162620	15248	1262392	146325	130284	1716869	324193	0.188828	0.0758846	0.451352	177868	0.548648	0.914274	tissue	plasma	qEV (izon)	NSCLC	SRP148568	SRS3322096	GSM3148015
SRX4106303	GSE114711	243876	11115	254991	1532843	2066369	278535	14377	175059	877	715.5	17801	1022	533	16182.6	17305	229495	0.762801	0.00382143	0.00311771	0.0775659	0.00445325	0.00232249	0.0705139	0.0754047	243876	11115	1532843	148310	130038	2066182	403301	0.195191	0.0629364	0.36774	254991	0.63226	0.95641	tissue	plasma	qEV (izon)	NSCLC	SRP148568	SRS3322095	GSM3148016
SRX4106304	GSE114711	606999	53225	660224	879399	2435841	896218	19932	316101	2063	13643	90895	892	785	59630.6	103042	587052	0.538455	0.00351417	0.0232399	0.154833	0.00151946	0.00133719	0.101576	0.175525	606999	53225	879399	403888	491719	2435230	1064112	0.436966	0.201919	0.379554	660224	0.620446	0.919383	tissue	plasma	qEV (izon)	NSCLC	SRP148568	SRS3322097	GSM3148017
SRX4106305	GSE114711	471215	17175	488390	1876130	2672804	308284	46326	311237	1326	4423.8	27962	1672	536	25161.2	52559	424877	0.732534	0.0031209	0.010412	0.065812	0.00393526	0.00126154	0.05922	0.123704	471215	17175	1876130	112981	195059	2672560	601371	0.225017	0.0729858	0.187872	488390	0.812128	0.964833	tissue	plasma	qEV (izon)	NSCLC	SRP148568	SRS3322099	GSM3148018
SRX4106306	GSE114711	440937	25318	466255	2466895	3948741	1015591	13091	270633	1902	781.8	23164	1136	868	38919.3	90428	427832	0.632568	0.00444567	0.00182735	0.0541427	0.00265525	0.00202883	0.0909686	0.211363	440937	25318	2466895	569438	445825	3948413	1035693	0.262306	0.112912	0.549814	466255	0.450186	0.945699	tissue	plasma	qEV (izon)	NSCLC	SRP148568	SRS3322098	GSM3148019
SRX4191530	GSE115572	905784	9497	915281	1551565	4877425	2410579	193	363367	422	37	139690	587	172	13056.1	388066	905397	0.401334	0.000466094	4.0866e-05	0.154286	0.000648334	0.000189972	0.0144203	0.428614	905784	9497	1551565	1435243	975093	4877182	2350524	0.481943	0.19993	0.610606	915281	0.389394	0.989624	tissue	plasma	ultracentrifuge	preterm born	SRP150202	SRS3402738	GSM3182557
SRX4191531	GSE115572	431313	5396	436709	1009808	3547435	2100918	163	196324	307	46	57452	522	200	11778.5	164345	430974	0.455535	0.000712339	0.000106735	0.133307	0.00121121	0.000464065	0.0273299	0.381333	431313	5396	1009808	1141951	958743	3547211	1578660	0.445043	0.270281	0.723367	436709	0.276633	0.987644	tissue	plasma	ultracentrifuge	preterm born	SRP150202	SRS3402739	GSM3182558
SRX4191532	GSE115572	126	315	441	388	154865	154036	1	100	0	0	2	0	0	1	22	125	0.8	0	0	0.016	0	0	0.008	0.176	126	315	388	6756	147261	154846	7197	0.0464784	0.951016	0.938724	441	0.0612755	0.285714	tissue	plasma	ultracentrifuge	preterm born	SRP150202	SRS3402740	GSM3182559
SRX4191533	GSE115572	641240	7480	648720	809145	2983677	1525812	136	198498	316	32.1	58213	490	167	6046.9	377225	640988	0.309675	0.000492989	5.00789e-05	0.0908176	0.000764445	0.000260535	0.00943372	0.588506	641240	7480	809145	884119	641463	2983447	1532839	0.513781	0.215007	0.576785	648720	0.423215	0.98847	tissue	plasma	ultracentrifuge	preterm born	SRP150202	SRS3402741	GSM3182560
SRX4191534	GSE115572	2603089	10574	2613663	1688337	8239059	3937059	301	1596499	657	87	103493	912	398	29220.4	871094	2.60236e+06	0.613481	0.000252463	3.34312e-05	0.0397689	0.000350451	0.000152938	0.0112284	0.334732	2603089	10574	1688337	2127064	1809494	8238558	4740727	0.575432	0.219637	0.448679	2613663	0.551321	0.995954	tissue	plasma	ultracentrifuge	ctrl	SRP150202	SRS3402743	GSM3182561
SRX4191535	GSE115572	202783	3189	205972	459762	1620950	955216	117	70998	106	16	35196	207	74	4760.1	91206	202563	0.350498	0.000523294	7.89877e-05	0.173753	0.0010219	0.000365318	0.0234993	0.45026	202783	3189	459762	563582	391491	1620807	769554	0.474797	0.241541	0.732349	205972	0.267651	0.984517	tissue	plasma	ultracentrifuge	ctrl	SRP150202	SRS3402742	GSM3182562
SRX4191536	GSE115572	418538	11780	430318	1768545	5653728	3454865	317	108235	394	90.5	138845	565	356	14094	155307	417886	0.259006	0.00094284	0.000216566	0.332255	0.00135204	0.000851906	0.0337269	0.371649	418538	11780	1768545	1944520	1509871	5653254	2374838	0.420083	0.26708	0.818801	430318	0.181199	0.972625	tissue	plasma	ultracentrifuge	ctrl	SRP150202	SRS3402744	GSM3182563
SRX4191537	GSE115572	36	131	167	159	95412	95086	1	24	0	0	0	0	0	0	11	35	0.685714	0	0	0	0	0	0	0.314286	36	131	159	8485	86595	95406	8652	0.0906861	0.907647	0.980698	167	0.0193019	0.215569	tissue	plasma	ultracentrifuge	ctrl	SRP150202	SRS3402745	GSM3182564
SRX4191538	GSE115572	19	287	306	258	184475	183911	1	8	0	0	0	0	0	0	10	18	0.444444	0	0	0	0	0	0	0.555556	19	287	258	4620	179284	184468	4926	0.0267038	0.971898	0.937881	306	0.0621194	0.0620915	tissue	plasma	ultracentrifuge	ctrl	SRP150202	SRS3402746	GSM3182565
SRX4191539	GSE115572	138	125	263	333	86118	85522	0	92	0	0	10	0	0	3	33	138	0.666667	0	0	0.0724638	0	0	0.0217391	0.23913	138	125	333	5995	79520	86111	6258	0.0726736	0.923459	0.957974	263	0.0420262	0.524715	tissue	plasma	ultracentrifuge	ctrl	SRP150202	SRS3402747	GSM3182566
SRX4191540	GSE115572	5680	288	5968	26623	79166	46575	7	3195	2	2	1646	15	3	233.8	562	5658.8	0.564607	0.000353432	0.000353432	0.290874	0.00265074	0.000530148	0.0413162	0.0993143	5680	288	26623	25902	20652	79145	31870	0.402679	0.260939	0.812739	5968	0.187261	0.951743	tissue	plasma	ultracentrifuge	ctrl	SRP150202	SRS3402748	GSM3182567
SRX4191541	GSE115572	2897390	15949	2913339	1630680	7419328	2875309	456	2324083	621	128.3	123037	797	320	13717.9	433939	2.89664e+06	0.802337	0.000214386	4.42926e-05	0.0424757	0.000275146	0.000110473	0.00473579	0.149808	2897390	15949	1630680	1602836	1271578	7418433	4516175	0.608777	0.171408	0.35491	2913339	0.64509	0.994526	tissue	plasma	ultracentrifuge	ctrl	SRP150202	SRS3402749	GSM3182568
SRX4191542	GSE115572	866527	19198	885725	1517234	5747033	3344074	712	533360	656	89.2	122489	897	373	22986.5	184612	865463	0.616272	0.000757976	0.000103066	0.14153	0.00103644	0.000430983	0.0265598	0.21331	866527	19198	1517234	1849053	1493601	5745613	2734778	0.475977	0.259955	0.676125	885725	0.323875	0.978325	tissue	plasma	ultracentrifuge	ctrl	SRP150202	SRS3402750	GSM3182569
SRX4191543	GSE115572	688	166	854	894	118181	116433	1	453	0	0	42	1	0	6	185	687	0.659389	0	0	0.0611354	0.0014556	0	0.00873362	0.269287	688	166	894	12474	103955	118177	13328	0.11278	0.879655	0.935924	854	0.0640756	0.805621	tissue	plasma	ultracentrifuge	ctrl	SRP150202	SRS3402751	GSM3182570
SRX4191544	GSE115572	457615	4033	461648	488645	2096580	1146287	85	196904	233	24	37445	235	121	6494	215952	457408	0.430478	0.000509392	5.24696e-05	0.0818635	0.000513765	0.000264534	0.0141974	0.472121	457615	4033	488645	595133	551010	2096436	1056781	0.504085	0.262832	0.563156	461648	0.436844	0.991264	tissue	plasma	ultracentrifuge	ctrl	SRP150202	SRS3402752	GSM3182571
SRX4191545	GSE115572	1281267	6666	1287933	941884	4287963	2058146	147	601937	494	24	91892	430	156	9695.9	576324	1.28095e+06	0.469913	0.00038565	1.87361e-05	0.0717372	0.000335688	0.000121784	0.00756929	0.449918	1281267	6666	941884	1195963	861898	4287678	2483896	0.57931	0.201017	0.481487	1287933	0.518513	0.994824	tissue	plasma	ultracentrifuge	preterm born	SRP150202	SRS3402753	GSM3182572
SRX4191546	GSE115572	2802082	18562	2820644	1608216	8496623	4067763	473	1224490	2474	113.8	126490	1198	387	32237.4	1413656	2.80105e+06	0.437155	0.000883241	4.06277e-05	0.0451581	0.000427697	0.000138163	0.0115091	0.504689	2802082	18562	1608216	1850881	2216328	8496069	4671525	0.549845	0.260865	0.396205	2820644	0.603795	0.993419	tissue	plasma	ultracentrifuge	preterm born	SRP150202	SRS3402754	GSM3182573
SRX4191547	GSE115572	369591	8118	377709	1570269	5215113	3267135	103	13818	323	12.2	167738	777	357	11946	174194	369165	0.0374304	0.000874947	3.30475e-05	0.454371	0.00210475	0.000967047	0.0323595	0.471859	369591	8118	1570269	1978606	1288318	5214902	2356315	0.451843	0.247045	0.839704	377709	0.160296	0.978507	tissue	plasma	ultracentrifuge	preterm born	SRP150202	SRS3402755	GSM3182574
SRX4191548	GSE115572	35	177	212	247	114270	113811	2	28	0	0	1	0	0	1	3	33	0.848485	0	0	0.030303	0	0	0.030303	0.0909091	35	177	247	1845	111963	114267	2057	0.0180017	0.979837	0.896937	212	0.103063	0.165094	tissue	plasma	ultracentrifuge	preterm born	SRP150202	SRS3402756	GSM3182575
SRX4191549	GSE115572	1568514	15154	1583668	2006156	7446140	3856316	447	607992	617	260.1	156767	971	329	27631.3	773100	1.56767e+06	0.387832	0.000393578	0.000165915	0.1	0.000619392	0.000209866	0.0176257	0.493153	1568514	15154	2006156	2112180	1743734	7445738	3695848	0.496371	0.234192	0.571501	1583668	0.428499	0.990431	tissue	plasma	ultracentrifuge	preterm born	SRP150202	SRS3402758	GSM3182576
SRX4191550	GSE115572	548107	9695	557802	1326486	4549021	2664733	249	197101	540	47	98569	483	289	17303.5	233255	547588	0.359944	0.000986144	8.5831e-05	0.180006	0.000882051	0.00052777	0.0315995	0.425968	548107	9695	1326486	1533548	1130891	4548727	2091350	0.459766	0.248617	0.733281	557802	0.266719	0.982619	tissue	plasma	ultracentrifuge	preterm born	SRP150202	SRS3402757	GSM3182577
SRX4191551	GSE115572	175	1032	1207	1676	502266	499383	16	125	0	0	2	1	0	4	27	159	0.786164	0	0	0.0125786	0.00628931	0	0.0251572	0.169811	175	1032	1676	9335	490009	502227	10542	0.0209905	0.975672	0.885506	1207	0.114494	0.144988	tissue	plasma	ultracentrifuge	preterm born	SRP150202	SRS3402759	GSM3182578
SRX4191552	GSE115572	156821	2430	159251	567616	1722290	995423	38	32956	190	26	42407	207	93	5006.4	75766	156651	0.210378	0.00121288	0.000165974	0.270709	0.00132141	0.000593675	0.0319589	0.48366	156821	2430	567616	587008	408351	1722226	746259	0.433311	0.237107	0.786601	159251	0.213399	0.984741	tissue	plasma	ultracentrifuge	preterm born	SRP150202	SRS3402760	GSM3182579
SRX4191553	GSE115572	75882	1765	77647	423908	1287407	785852	28	24160	95	14	23651	120	100	4246.9	23190	75576.9	0.319674	0.001257	0.000185242	0.31294	0.00158779	0.00132316	0.0561931	0.30684	75882	1765	423908	404319	381495	1287369	481966	0.374381	0.296337	0.838895	77647	0.161105	0.977269	tissue	plasma	ultracentrifuge	ctrl	SRP150202	SRS3402761	GSM3182580
SRX4191554	GSE115572	2170767	36077	2206844	1263162	6071876	2601870	1332	1168594	1123	229.3	93100	2445	546	24102.6	878598	2.16874e+06	0.538836	0.000517813	0.00010573	0.0429282	0.00112738	0.000251759	0.0111137	0.405119	2170767	36077	1263162	1330151	1269369	6069526	3536995	0.582746	0.209138	0.376068	2206844	0.623932	0.983652	tissue	plasma	ultracentrifuge	ctrl	SRP150202	SRS3402762	GSM3182581
SRX4191555	GSE115572	130488	5747	136235	1246217	3544694	2162242	92	20611	233	17	92875	413	217	8208	7643	130217	0.158282	0.00178932	0.000130551	0.713233	0.00317163	0.00166645	0.0630332	0.0586943	130488	5747	1246217	1246983	915137	3544572	1383218	0.390236	0.25818	0.901509	136235	0.0984913	0.957816	tissue	plasma	ultracentrifuge	ctrl	SRP150202	SRS3402764	GSM3182582
SRX4191556	GSE115572	2278770	21772	2300542	1849573	7555035	3404920	910	954614	1097	119.3	165776	3206	439	22570.8	1129689	2.27751e+06	0.419148	0.000481666	5.23817e-05	0.0727882	0.00140768	0.000192754	0.00991029	0.496019	2278770	21772	1849573	2020977	1382860	7553952	4321519	0.572087	0.183064	0.467654	2300542	0.532346	0.990536	tissue	plasma	ultracentrifuge	ctrl	SRP150202	SRS3402763	GSM3182583
SRX4191557	GSE115572	869	243	1112	902	152460	150446	2	446	1	0	28	0	0	7.8	384	866.8	0.514536	0.00115367	0	0.0323027	0	0	0.00899862	0.443009	869	243	902	4237	146194	152445	5349	0.0350881	0.958995	0.792111	1112	0.207889	0.781475	tissue	plasma	ultracentrifuge	ctrl	SRP150202	SRS3402765	GSM3182584
SRX4191558	GSE115572	578503	4311	582814	647197	2653451	1423440	86	403905	158	16.2	50925	271	128	6487.9	116427	578318	0.698413	0.000273206	2.80123e-05	0.0880571	0.0004686	0.000221331	0.0112186	0.20132	578503	4311	647197	761119	662174	2653304	1343933	0.506513	0.249566	0.566337	582814	0.433663	0.992603	tissue	plasma	ultracentrifuge	ctrl	SRP150202	SRS3402766	GSM3182585
SRX4191559	GSE115572	2391591	8883	2400474	1318521	6620694	2901699	118	1936118	413	31.1	140192	1072	276	8006.1	304730	2.39084e+06	0.809807	0.000172743	1.3008e-05	0.0586372	0.000448378	0.000115441	0.00334866	0.127457	2391591	8883	1318521	1668900	1232432	6620327	4069374	0.614679	0.186159	0.410112	2400474	0.589888	0.996299	tissue	plasma	ultracentrifuge	ctrl	SRP150202	SRS3402768	GSM3182586
SRX4191560	GSE115572	399415	3960	403375	369199	1674034	901460	134	280496	247	34	34772	200	84	4311.6	79005	399150	0.702734	0.000618816	8.51811e-05	0.0871152	0.000501065	0.000210447	0.010802	0.197933	399415	3960	369199	490573	410656	1673803	893948	0.534082	0.245343	0.548771	403375	0.451229	0.990183	tissue	plasma	ultracentrifuge	ctrl	SRP150202	SRS3402767	GSM3182587
SRX4191561	GSE115572	108179	583	108762	60400	302240	133078	14	75272	24	12	2399	41	23	1367	29010	108148	0.696009	0.000221918	0.000110959	0.0221826	0.00037911	0.000212672	0.0126401	0.268244	108179	583	60400	73562	59484	302208	182324	0.603306	0.196831	0.403469	108762	0.596531	0.99464	tissue	plasma	ultracentrifuge	ctrl	SRP150202	SRS3402770	GSM3182588
SRX4191562	GSE115572	560838	5020	565858	560164	2235145	1109123	95	373122	279	16.3	41445	315	187	5011.1	140198	560573	0.665608	0.000497705	2.90774e-05	0.0739332	0.000561925	0.000333587	0.00893924	0.250097	560838	5020	560164	595778	513142	2234942	1161636	0.519761	0.2296	0.512878	565858	0.487122	0.991129	tissue	plasma	ultracentrifuge	ctrl	SRP150202	SRS3402769	GSM3182589
SRX4191563	GSE115572	106	96	202	164	83533	83167	0	76	0	0	5	0	0	2	23	106	0.716981	0	0	0.0471698	0	0	0.0188679	0.216981	106	96	164	7319	75844	83529	7521	0.0900406	0.907996	0.973142	202	0.0268581	0.524752	tissue	plasma	ultracentrifuge	ctrl	SRP150202	SRS3402771	GSM3182590
SRX4191564	GSE115572	498483	3403	501886	786105	2685491	1397500	83	354377	400	40	75507	219	84	6391.7	61275	498294	0.711181	0.000802739	8.02739e-05	0.151531	0.0004395	0.000168575	0.0128272	0.12297	498483	3403	786105	838586	558759	2685336	1340472	0.499182	0.208078	0.62559	501886	0.37441	0.99322	tissue	plasma	ultracentrifuge	ctrl	SRP150202	SRS3402772	GSM3182591
SRX4191565	GSE115572	608152	4954	613106	465456	2151648	1073086	93	253807	864	98.2	50665	197	87	4680.9	297520	607919	0.417501	0.00142124	0.000161535	0.0833417	0.000324056	0.000143111	0.00769987	0.489407	608152	4954	465456	628463	444468	2151493	1241569	0.577073	0.206586	0.506185	613106	0.493815	0.99192	tissue	plasma	ultracentrifuge	ctrl	SRP150202	SRS3402773	GSM3182592
SRX4191566	GSE115572	1780525	7903	1788428	1238409	4994070	1967233	162	1404376	526	100.9	76978	485	319	10542.1	286479	1779806	0.789061	0.000295538	5.66916e-05	0.0432508	0.000272502	0.000179233	0.00592317	0.160961	1780525	7903	1238409	1080511	886407	4993755	2868939	0.574505	0.177503	0.376624	1788428	0.623376	0.995581	tissue	plasma	ultracentrifuge	ctrl	SRP150202	SRS3402774	GSM3182593
SRX4191567	GSE115572	118945	675	119620	81662	313768	112486	23	86378	38	6.2	6241	38	12	1036.1	25130	118879	0.726603	0.000319652	5.21537e-05	0.0524986	0.000319652	0.000100943	0.00871556	0.211391	118945	675	81662	71072	41376	313730	190692	0.607822	0.131884	0.372706	119620	0.627294	0.994357	tissue	plasma	ultracentrifuge	ctrl	SRP150202	SRS3402775	GSM3182594
SRX4191568	GSE115572	2044282	24721	2069003	2555722	9494688	4869963	449	1277131	1089	303.5	164204	1550	516	18344.1	579981	2.04312e+06	0.625089	0.000533009	0.000148547	0.0803693	0.000758644	0.000252555	0.00897848	0.28387	2044282	24721	2555722	2296000	2573439	9494164	4365003	0.459756	0.271055	0.526002	2069003	0.473998	0.988052	tissue	plasma	ultracentrifuge	ctrl	SRP150202	SRS3402776	GSM3182595
SRX4191569	GSE115572	482242	4702	486944	435970	1854450	931536	154	369351	145	60.1	29743	199	69	8141.4	74247	481956	0.766359	0.000300858	0.0001247	0.0617132	0.000412901	0.000143167	0.0168924	0.154054	482242	4702	435970	503409	427913	1854236	990353	0.534103	0.230776	0.508313	486944	0.491687	0.990344	tissue	plasma	ultracentrifuge	ctrl	SRP150202	SRS3402777	GSM3182596
SRX4191570	GSE115572	514817	5734	520551	929840	3555796	2105405	116	308612	437	32	72512	370	165	8382.6	123815	514326	0.600032	0.000849656	6.22174e-05	0.140985	0.000719389	0.000320808	0.0162982	0.240733	514817	5734	929840	1147895	957363	3555649	1668446	0.469238	0.269251	0.688002	520551	0.311998	0.988985	tissue	plasma	ultracentrifuge	preterm born	SRP150202	SRS3402778	GSM3182597
SRX4191571	GSE115572	1357049	8587	1365636	1434874	5374508	2573998	308	421888	749	115.2	118273	662	262	18794.8	795297	1356041	0.311117	0.000552343	8.49532e-05	0.0872193	0.000488186	0.000193209	0.0138601	0.586484	1357049	8587	1434874	1526373	1047337	5374220	2892009	0.538126	0.194882	0.52779	1365636	0.47221	0.993712	tissue	plasma	ultracentrifuge	preterm born	SRP150202	SRS3402779	GSM3182598
SRX4191572	GSE115572	864388	9437	873825	1428660	4879503	2577018	287	297072	581	114.7	93421	755	263	12160.9	459430	863798	0.343914	0.000672611	0.000132786	0.108151	0.000874047	0.000304469	0.0140784	0.531872	864388	9437	1428660	1333598	1243170	4879253	2207423	0.45241	0.254787	0.604142	873825	0.395858	0.9892	tissue	plasma	ultracentrifuge	preterm born	SRP150202	SRS3402783	GSM3182599
SRX4191573	GSE115572	203	150	353	305	102581	101923	1	134	1	0	12	0	0	2	53	202	0.663366	0.0049505	0	0.0594059	0	0	0.00990099	0.262376	203	150	305	11248	90670	102576	11601	0.113097	0.88393	0.969572	353	0.0304284	0.575071	tissue	plasma	ultracentrifuge	preterm born	SRP150202	SRS3402782	GSM3182600
SRX4191574	GSE115572	694190	6280	700470	1064787	4011841	2246584	104	400187	323	46.7	80966	348	196	9183.3	202177	693427	0.577115	0.000465802	6.73467e-05	0.116762	0.000501855	0.000282654	0.0132434	0.291562	694190	6280	1064787	1212926	1033271	4011454	1913396	0.476983	0.25758	0.633913	700470	0.366087	0.991035	tissue	plasma	ultracentrifuge	preterm born	SRP150202	SRS3402780	GSM3182601
SRX4191575	GSE115572	2035246	11734	2046980	1214498	6146517	2885039	1983	1308464	769	115.7	88134	1156	429	155753	478053	2032874	0.643652	0.000378282	5.69145e-05	0.0433544	0.000568653	0.000211031	0.0766173	0.235161	2035246	11734	1214498	1606779	1277654	6145911	3653759	0.594502	0.207887	0.439761	2046980	0.560239	0.994268	tissue	plasma	ultracentrifuge	preterm born	SRP150202	SRS3402781	GSM3182602
SRX4191576	GSE115572	779600	8007	787607	1602730	5228491	2838154	185	517217	444	39.3	104276	638	417	19863	136096	778990	0.663958	0.000569969	5.04499e-05	0.13386	0.000819009	0.000535308	0.0254984	0.174708	779600	8007	1602730	1479590	1358197	5228124	2267197	0.433654	0.259787	0.652608	787607	0.347392	0.989834	tissue	plasma	ultracentrifuge	preterm born	SRP150202	SRS3402784	GSM3182603
SRX4191577	GSE115572	1969909	18966	1988875	751502	4115113	1374736	573	1304875	591	120.4	56675	1095	480	15465.7	589532	1.96883e+06	0.662765	0.000300178	6.11529e-05	0.0287861	0.000556167	0.000243799	0.00785526	0.299432	1969909	18966	751502	683730	689905	4114012	2672605	0.649635	0.167696	0.255829	1988875	0.744171	0.990464	tissue	plasma	ultracentrifuge	preterm born	SRP150202	SRS3402785	GSM3182604
SRX4191578	GSE115572	163010	4544	167554	673549	2558616	1717513	39	37930	200	4.9	38391	338	189	11343.7	73902	162299	0.233705	0.0012323	3.01913e-05	0.236545	0.00208258	0.00116452	0.069894	0.455346	163010	4544	673549	818031	899242	2558376	985585	0.385239	0.351489	0.829995	167554	0.170005	0.97288	tissue	plasma	ultracentrifuge	ctrl	SRP150202	SRS3402786	GSM3182605
SRX4191579	GSE115572	892	138	1030	764	137246	135452	0	517	2	0	40	0	0	10	323	892	0.579596	0.00224215	0	0.044843	0	0	0.0112108	0.362108	892	138	764	6551	128895	137240	7581	0.055239	0.939194	0.864134	1030	0.135866	0.866019	tissue	plasma	ultracentrifuge	ctrl	SRP150202	SRS3402787	GSM3182606
SRX4191580	GSE115572	2385193	13701	2398894	1007643	4914716	1508179	470	1568763	768	128.3	70316	1456	442	20169.7	722352	2384395	0.657929	0.000322094	5.38082e-05	0.0294901	0.000610637	0.000185372	0.00845904	0.30295	2385193	13701	1007643	857130	650225	4913892	3256024	0.662616	0.132324	0.263244	2398894	0.736756	0.994289	tissue	plasma	ultracentrifuge	ctrl	SRP150202	SRS3402788	GSM3182607
SRX4191581	GSE115572	30688	899	31587	54895	172109	85627	40	14118	23	2	4887	48	13	549.2	10993	30633.2	0.460873	0.000750819	6.52886e-05	0.159533	0.00156693	0.000424376	0.0179283	0.358859	30688	899	54895	55860	29685	172027	87447	0.508333	0.17256	0.638787	31587	0.361213	0.971539	tissue	plasma	ultracentrifuge	ctrl	SRP150202	SRS3402789	GSM3182608
SRX4191582	GSE115572	114790	4991	119781	918765	3254089	2215543	78	8600	328	34.2	64674	340	208	5148.8	35211	114544	0.0750803	0.00286353	0.000298575	0.564621	0.00296829	0.0018159	0.0449504	0.307402	114790	4991	918765	1171461	1043995	3254002	1291242	0.396817	0.320834	0.907236	119781	0.0927642	0.958332	tissue	plasma	ultracentrifuge	ctrl	SRP150202	SRS3402790	GSM3182609
SRX4191583	GSE115572	7	141	148	94	93404	93162	0	6	0	0	1	0	0	0	0	7	0.857143	0	0	0.142857	0	0	0	0	7	141	94	6383	86773	93398	6531	0.0699266	0.929067	0.977339	148	0.0226612	0.0472973	tissue	plasma	ultracentrifuge	ctrl	SRP150202	SRS3402791	GSM3182610
SRX4191584	GSE115572	405	129	534	604	101158	100020	0	299	0	0	17	0	0	4	85	405	0.738272	0	0	0.0419753	0	0	0.00987654	0.209877	405	129	604	5438	94580	101156	5972	0.0590375	0.934991	0.910583	534	0.0894173	0.758427	tissue	plasma	ultracentrifuge	ctrl	SRP150202	SRS3402792	GSM3182611
SRX4191585	GSE115572	92	101	193	194	81740	81353	3	54	0	0	11	0	0	1	23	89	0.606742	0	0	0.123596	0	0	0.011236	0.258427	92	101	194	4884	76468	81739	5077	0.0621123	0.935514	0.961985	193	0.0380146	0.476684	tissue	plasma	ultracentrifuge	ctrl	SRP150202	SRS3402794	GSM3182612
SRX4191586	GSE115572	601323	30229	631552	3284959	11813715	7897204	375	191956	480	46.2	253022	716	282	18441.3	135704	600648	0.319582	0.000799138	7.6917e-05	0.421249	0.00119205	0.000469493	0.0307024	0.22593	601323	30229	3284959	4532990	3363600	11813101	5164542	0.437188	0.284735	0.877714	631552	0.122286	0.952135	tissue	plasma	ultracentrifuge	ctrl	SRP150202	SRS3402793	GSM3182613
SRX4191587	GSE115572	1036445	11718	1048163	1325507	5996186	3622516	195	350438	422	38.3	109093	532	339	11363.1	563699	1.03592e+06	0.338285	0.000407366	3.69718e-05	0.10531	0.000513551	0.000327244	0.010969	0.544151	1036445	11718	1325507	1832052	1790085	5995807	2880215	0.480372	0.298556	0.636082	1048163	0.363918	0.98882	tissue	plasma	ultracentrifuge	ctrl	SRP150202	SRS3402795	GSM3182614
SRX4191588	GSE115572	492896	9775	502671	1863557	6303738	3937510	182	104736	741	11	156135	524	293	17699	212116	492255	0.212768	0.00150532	2.23461e-05	0.317183	0.00106449	0.00059522	0.0359549	0.430907	492896	9775	1863557	2233428	1703763	6303419	2736099	0.434066	0.270292	0.816282	502671	0.183718	0.980554	tissue	plasma	ultracentrifuge	ctrl	SRP150202	SRS3402797	GSM3182615
SRX4191589	GSE115572	605635	9479	615114	667130	2753993	1471749	329	227129	513	130.5	45143	667	163	9466.9	321838	605050	0.375389	0.000847863	0.000215685	0.0746103	0.00110239	0.000269399	0.0156465	0.531919	605635	9479	667130	770999	700136	2753379	1386113	0.503423	0.254282	0.556231	615114	0.443769	0.98459	tissue	plasma	ultracentrifuge	ctrl	SRP150202	SRS3402796	GSM3182616
SRX4191590	GSE115572	1504400	17098	1521498	4252792	11981308	6207018	230	536688	1233	44.1	273145	1090	876	29430.7	660838	1.50334e+06	0.356996	0.000820171	2.93346e-05	0.181692	0.00072505	0.000582701	0.0195768	0.439578	1504400	17098	4252792	4033966	2172661	11980917	5555464	0.463693	0.181343	0.726126	1521498	0.273874	0.988762	tissue	plasma	ultracentrifuge	ctrl	SRP150202	SRS3402798	GSM3182617
SRX4191591	GSE115572	519279	7702	526981	1306230	4797906	2964695	115	82823	634	35	74239	643	415	8149.2	351801	518739	0.159662	0.00122219	6.74713e-05	0.143114	0.00123954	0.000800017	0.0157096	0.678185	519279	7702	1306230	1387183	1577231	4797625	1914164	0.398982	0.328752	0.724694	526981	0.275306	0.985385	tissue	plasma	ultracentrifuge	ctrl	SRP150202	SRS3402799	GSM3182618
SRX4191592	GSE115572	797028	9432	806460	1362119	5267733	3099154	309	266158	1187	57.4	88946	760	300	14143.6	424815	796367	0.334215	0.00149052	7.20773e-05	0.11169	0.000954334	0.000376711	0.0177602	0.533441	797028	9432	1362119	1704898	1393890	5267367	2511358	0.476777	0.264627	0.678875	806460	0.321125	0.988304	tissue	plasma	ultracentrifuge	ctrl	SRP150202	SRS3402800	GSM3182619
SRX4191593	GSE115572	41801	1710	43511	79586	277120	154023	60	23374	34	14.5	4170	97	19	1688.9	12323	41720.4	0.560253	0.000814949	0.000347552	0.0999511	0.002325	0.000455413	0.0404814	0.295371	41801	1710	79586	91809	62029	276935	135320	0.488635	0.223984	0.678458	43511	0.321542	0.9607	tissue	plasma	ultracentrifuge	ctrl	SRP150202	SRS3402801	GSM3182620
SRX4191594	GSE115572	1748806	5473	1754279	573413	3555028	1227336	185	1107128	343	103.2	34808	275	280	4501	600889	1.74833e+06	0.63325	0.000196188	5.90279e-05	0.0199093	0.000157293	0.000160153	0.00257446	0.343694	1748806	5473	573413	601168	625913	3554773	2355447	0.662615	0.176077	0.255225	1754279	0.744775	0.99688	tissue	plasma	ultracentrifuge	ctrl	SRP150202	SRS3402802	GSM3182621
SRX4191595	GSE115572	1888840	11737	1900577	1309257	5903404	2693570	287	1475921	526	41.5	89708	724	461	10309.7	310459	1.88815e+06	0.781676	0.00027858	2.19792e-05	0.0475111	0.000383444	0.000244154	0.00546021	0.164425	1888840	11737	1309257	1382504	1310440	5902778	3283081	0.556193	0.222004	0.4211	1900577	0.5789	0.993825	tissue	plasma	ultracentrifuge	ctrl	SRP150202	SRS3402842	GSM3182622
SRX4191596	GSE115572	1764269	15327	1779596	1686593	7132750	3666561	622	1414004	626	47.5	116585	828	637	42644.6	187749	1.76312e+06	0.801989	0.000355052	2.69409e-05	0.0661242	0.000469622	0.000361291	0.024187	0.106487	1764269	15327	1686593	1805439	1860344	7131972	3585035	0.502671	0.260846	0.503604	1779596	0.496396	0.991387	tissue	plasma	ultracentrifuge	ctrl	SRP150202	SRS3402803	GSM3182623
SRX4191597	GSE115572	19165	635	19800	66456	190348	104092	21	7893	21	11.1	4118	37	18	673.5	6355	19126.6	0.412671	0.00109795	0.000580344	0.215302	0.00193448	0.000941098	0.0352127	0.33226	19165	635	66456	54345	49716	190317	74145	0.389587	0.261227	0.732956	19800	0.267044	0.967929	tissue	plasma	ultracentrifuge	ctrl	SRP150202	SRS3402804	GSM3182624
SRX4191598	GSE115572	118	122	240	314	100230	99676	3	83	0	0	11	0	0	1	20	115	0.721739	0	0	0.0956522	0	0	0.00869565	0.173913	118	122	314	3409	96259	100222	3649	0.0364092	0.960458	0.934229	240	0.0657714	0.491667	tissue	plasma	ultracentrifuge	ctrl	SRP150202	SRS3402805	GSM3182625
SRX4191599	GSE115572	658175	8350	666525	1184845	4836146	2984776	204	379616	443	23.2	78609	477	231	10097.7	188053	657550	0.577319	0.000673713	3.52825e-05	0.119548	0.00072542	0.000351304	0.0153566	0.28599	658175	8350	1184845	1560267	1424215	4835852	2226792	0.460476	0.294512	0.700679	666525	0.299321	0.987472	tissue	plasma	ultracentrifuge	ctrl	SRP150202	SRS3402806	GSM3182626
SRX4191600	GSE115572	227719	1195	228914	67371	411814	115529	86	181069	30	15	3927	175	37	842.2	41518	227613	0.795512	0.000131803	6.59013e-05	0.017253	0.000768848	0.000162556	0.00370014	0.182406	227719	1195	67371	61467	54000	411752	290381	0.705233	0.131147	0.211677	228914	0.788323	0.99478	tissue	plasma	ultracentrifuge	ctrl	SRP150202	SRS3402807	GSM3182627
SRX4191601	GSE115572	64	122	186	204	81867	81477	0	41	0	0	6	0	0	1	16	64	0.640625	0	0	0.09375	0	0	0.015625	0.25	64	122	204	2195	79277	81862	2381	0.0290855	0.968422	0.921882	186	0.0781184	0.344086	tissue	plasma	ultracentrifuge	ctrl	SRP150202	SRS3402808	GSM3182628
SRX4191602	GSE115572	631370	6873	638243	1100864	4512222	2773115	191	331847	374	26	68255	495	164	11671.3	218099	630931	0.525964	0.000592775	4.12089e-05	0.108181	0.000784555	0.000259933	0.0184985	0.345678	631370	6873	1100864	1730155	1042669	4511931	2368398	0.524919	0.231092	0.730517	638243	0.269483	0.989231	tissue	plasma	ultracentrifuge	ctrl	SRP150202	SRS3402810	GSM3182629
SRX4191603	GSE115572	11336	521	11857	142506	454551	300188	6	3609	23	1.1	5578	39	37	755.7	1273	11315.8	0.318935	0.00203256	9.72092e-05	0.492939	0.00344651	0.00326976	0.0667827	0.112498	11336	521	142506	206915	93261	454539	218772	0.481305	0.205177	0.945802	11857	0.054198	0.95606	tissue	plasma	ultracentrifuge	ctrl	SRP150202	SRS3402809	GSM3182630
SRX4191604	GSE115572	448621	4935	453556	859943	3142630	1829131	148	168127	646	70	71852	438	171	8012.5	198956	448272	0.375055	0.00144109	0.000156155	0.160286	0.000977084	0.000381464	0.0178742	0.443828	448621	4935	859943	1028929	800075	3142503	1482485	0.471753	0.254598	0.694057	453556	0.305943	0.989119	tissue	plasma	ultracentrifuge	ctrl	SRP150202	SRS3402811	GSM3182631
SRX4191605	GSE115572	294463	5637	300100	873850	3032494	1858544	142	172628	864	14.4	62066	496	271	9396	48375	294110	0.58695	0.00293767	4.89612e-05	0.21103	0.00168644	0.000921423	0.0319472	0.164479	294463	5637	873850	1005116	853229	3032295	1305216	0.430438	0.281381	0.770076	300100	0.229924	0.981216	tissue	plasma	ultracentrifuge	ctrl	SRP150202	SRS3402812	GSM3182632
SRX4191606	GSE115572	98392	1892	100284	412003	1336176	823889	25	43093	71	23.6	26821	97	102	3085.5	24873	98166.1	0.43898	0.000723264	0.000240409	0.273221	0.000988121	0.00103906	0.0314314	0.253377	98392	1892	412003	420170	403679	1336136	520454	0.389522	0.302124	0.807314	100284	0.192686	0.981134	tissue	plasma	ultracentrifuge	preterm born	SRP150202	SRS3402813	GSM3182633
SRX4191607	GSE115572	348237	7682	355919	1066406	3683363	2261038	184	168818	278	33.7	90917	606	339	10188.9	75956	347137	0.486316	0.000800837	9.70799e-05	0.261906	0.00174571	0.000976561	0.0293513	0.218807	348237	7682	1066406	1123361	1137418	3683104	1479280	0.401639	0.30882	0.759397	355919	0.240603	0.978416	tissue	plasma	ultracentrifuge	preterm born	SRP150202	SRS3402814	GSM3182634
SRX4191608	GSE115572	1170203	12988	1183191	2294344	7193036	3715501	342	402043	675	127.3	204498	855	342	18143.6	542697	1.16938e+06	0.343808	0.000577229	0.000108861	0.174877	0.000731156	0.000292462	0.0155156	0.464089	1170203	12988	2294344	2230014	1484938	7192487	3413205	0.474551	0.206457	0.653349	1183191	0.346651	0.989023	tissue	plasma	ultracentrifuge	preterm born	SRP150202	SRS3402815	GSM3182635
SRX4191609	GSE115572	26	148	174	241	110527	110112	0	17	0	0	0	0	0	0	9	26	0.653846	0	0	0	0	0	0	0.346154	26	148	241	3289	106820	110524	3463	0.0313326	0.966487	0.949755	174	0.0502455	0.149425	tissue	plasma	ultracentrifuge	preterm born	SRP150202	SRS3402816	GSM3182636
SRX4191610	GSE115572	182788	1992	184780	500973	1497805	812052	27	63394	94	24.1	38278	108	73	3057.8	77663	182692	0.347	0.000514527	0.000131916	0.209522	0.000591159	0.00039958	0.0167375	0.425104	182788	1992	500973	477954	334058	1497765	662734	0.442482	0.223038	0.721185	184780	0.278815	0.98922	tissue	plasma	ultracentrifuge	preterm born	SRP150202	SRS3402817	GSM3182637
SRX4191611	GSE115572	608071	37900	645971	1117818	4103244	2339455	1345	273515	386	174.4	89210	473	298	40132.8	201825	606014	0.451334	0.000636949	0.000287782	0.147208	0.00078051	0.000491738	0.0662242	0.333037	608071	37900	1117818	1161358	1174816	4099963	1807329	0.440816	0.286543	0.642583	645971	0.357417	0.941329	tissue	plasma	ultracentrifuge	preterm born	SRP150202	SRS3402818	GSM3182638
SRX4191612	GSE115572	1233889	10828	1244717	1353816	5770222	3171689	288	632814	926	82.2	105918	740	502	15569.6	476720	1.23327e+06	0.513118	0.000750848	6.6652e-05	0.0858837	0.00060003	0.000407047	0.0126246	0.386549	1233889	10828	1353816	1539862	1631598	5769993	2784579	0.482597	0.282773	0.552996	1244717	0.447004	0.991301	tissue	plasma	ultracentrifuge	preterm born	SRP150202	SRS3402819	GSM3182639
SRX4191613	GSE115572	244	81	325	371	67739	67043	0	169	1	0	18	0	0	3	53	244	0.692623	0.00409836	0	0.0737705	0	0	0.0122951	0.217213	244	81	371	5347	61695	67738	5672	0.0837344	0.910789	0.942701	325	0.057299	0.750769	tissue	plasma	ultracentrifuge	preterm born	SRP150202	SRS3402820	GSM3182640
SRX4191614	GSE115572	568030	3119	571149	501506	1952774	880119	80	379943	274	27.1	28837	257	153	5276.4	153061	567828	0.669116	0.00048254	4.77257e-05	0.0507847	0.000452601	0.000269448	0.00929224	0.269555	568030	3119	501506	455703	424277	1952635	1026852	0.52588	0.217284	0.443786	571149	0.556214	0.994539	tissue	plasma	ultracentrifuge	ctrl	SRP150202	SRS3402821	GSM3182641
SRX4191615	GSE115572	566134	5430	571564	1040385	3373404	1761455	133	374204	314	113.7	68026	418	235	14996.5	107450	565757	0.661422	0.000555008	0.00020097	0.120239	0.000738833	0.000415373	0.026507	0.189922	566134	5430	1040385	959731	801568	3373248	1531295	0.453953	0.237625	0.626745	571564	0.373255	0.9905	tissue	plasma	ultracentrifuge	ctrl	SRP150202	SRS3402822	GSM3182642
SRX4191616	GSE115572	540625	3774	544399	453021	1964595	967175	94	375133	279	21.2	30603	126	135	5270	128867	540434	0.694133	0.000516252	3.92277e-05	0.0566267	0.000233146	0.000249799	0.00975142	0.238451	540625	3774	453021	532164	434863	1964447	1076563	0.548023	0.221367	0.494318	544399	0.505682	0.993068	tissue	plasma	ultracentrifuge	ctrl	SRP150202	SRS3402823	GSM3182643
SRX4191617	GSE115572	31923	495	32418	37100	297505	227987	12	18811	22	4.2	1862	27	10	483.8	10683	31903	0.589631	0.00068959	0.000131649	0.0583644	0.000846315	0.00031345	0.0151647	0.334859	31923	495	37100	33698	194262	297478	66116	0.222255	0.65303	0.50968	32418	0.49032	0.984731	tissue	plasma	ultracentrifuge	ctrl	SRP150202	SRS3402824	GSM3182644
SRX4191618	GSE115572	828574	3250	831824	286624	1744702	626254	77	498288	248	23	20059	394	122	4377.4	304894	828405	0.601503	0.00029937	2.77642e-05	0.024214	0.000475613	0.000147271	0.00528413	0.368049	828574	3250	286624	322424	303686	1744558	1154248	0.661628	0.174076	0.279337	831824	0.720663	0.996093	tissue	plasma	ultracentrifuge	ctrl	SRP150202	SRS3402825	GSM3182645
SRX4191619	GSE115572	111349	621	111970	96866	392326	183490	12	73689	56	8	5737	49	36	967.6	30776	111319	0.661965	0.000503061	7.18658e-05	0.0515368	0.000440178	0.000323396	0.00869217	0.276468	111349	621	96866	91010	92453	392299	202980	0.517411	0.23567	0.448369	111970	0.551631	0.994454	tissue	plasma	ultracentrifuge	ctrl	SRP150202	SRS3402826	GSM3182646
SRX4191620	GSE115572	64102	1086	65188	48961	184839	70690	38	44333	39	4	4134	58	16	558.7	14887	64029.7	0.692382	0.000609092	6.2471e-05	0.0645638	0.00090583	0.000249884	0.00872564	0.232501	64102	1086	48961	38535	32077	184761	103723	0.56139	0.173613	0.371518	65188	0.628482	0.98334	tissue	plasma	ultracentrifuge	ctrl	SRP150202	SRS3402827	GSM3182647
SRX4191621	GSE115572	1226832	6475	1233307	1415172	5059466	2410987	155	527286	640	12.3	129919	529	183	9419.2	558406	1.22639e+06	0.429948	0.000521855	1.00294e-05	0.105936	0.000431346	0.000149218	0.0076804	0.455323	1226832	6475	1415172	1529436	881288	5059203	2762743	0.546083	0.174195	0.553593	1233307	0.446407	0.99475	tissue	plasma	ultracentrifuge	preterm born	SRP150202	SRS3402829	GSM3182648
SRX4191622	GSE115572	870255	9209	879464	1663870	5689238	3145904	176	376992	821	18	117809	466	299	14341.8	359051	869798	0.433425	0.000943898	2.06945e-05	0.135444	0.000535757	0.000343758	0.0164887	0.412798	870255	9209	1663870	1630541	1515061	5688936	2510005	0.441208	0.266317	0.649617	879464	0.350383	0.989529	tissue	plasma	ultracentrifuge	preterm born	SRP150202	SRS3402828	GSM3182649
SRX4191623	GSE115572	978922	8660	987582	1611716	5593943	2994645	281	305495	716	52.4	121682	791	312	28101.1	521023	978172	0.312312	0.000731977	5.35693e-05	0.124397	0.000808651	0.000318962	0.0287282	0.532649	978922	8660	1611716	1733719	1260589	5593606	2721301	0.486502	0.225362	0.637092	987582	0.362908	0.991231	tissue	plasma	ultracentrifuge	preterm born	SRP150202	SRS3402830	GSM3182650
SRX4191624	GSE115572	603	654	1257	3497	391523	386769	4	113	0	0	157	1	1	40.3	286	598.3	0.188868	0	0	0.26241	0.0016714	0.0016714	0.0673575	0.478021	603	654	3497	9299	377447	391500	10556	0.026963	0.964105	0.880921	1257	0.119079	0.479714	tissue	plasma	ultracentrifuge	preterm born	SRP150202	SRS3402831	GSM3182651
SRX4191625	GSE115572	74990	299	75289	42117	187886	70480	17	37362	17	5	2674	19	15	434.7	34434	74960.7	0.498421	0.000226786	6.67016e-05	0.035672	0.000253466	0.000200105	0.00579904	0.459361	74990	299	42117	39200	31258	187864	114489	0.609425	0.166386	0.342391	75289	0.657609	0.996029	tissue	plasma	ultracentrifuge	ctrl	SRP150202	SRS3402832	GSM3182652
SRX4191626	GSE115572	1092893	4888	1097781	883241	3792840	1811818	64	572965	296	38.3	71114	427	135	7116.3	440637	1.09273e+06	0.524343	0.000270882	3.50499e-05	0.0650793	0.000390765	0.000123544	0.00651241	0.403245	1092893	4888	883241	1082255	729430	3792707	2180036	0.574797	0.192324	0.496439	1097781	0.503561	0.995547	tissue	plasma	ultracentrifuge	ctrl	SRP150202	SRS3402833	GSM3182653
SRX4191627	GSE115572	573	174	747	2252	110766	107767	1	107	0	1	207	1	0	37	219	572	0.187063	0	0.00174825	0.361888	0.00174825	0	0.0646853	0.382867	573	174	2252	10484	97276	110759	11231	0.1014	0.878267	0.933488	747	0.0665123	0.767068	tissue	plasma	ultracentrifuge	ctrl	SRP150202	SRS3402834	GSM3182654
SRX4191628	GSE115572	6271251	11791	6283042	794253	8893279	1815984	475	4338877	1171	449.4	96719	840	771	23302.7	1808106	6.27024e+06	0.69198	0.000186755	7.16719e-05	0.0154251	0.000133966	0.000122962	0.0037164	0.288363	6271251	11791	794253	974972	840610	8892877	7258014	0.81616	0.0945262	0.13433	6283042	0.86567	0.998123	tissue	plasma	ultracentrifuge	preterm born	SRP150202	SRS3402843	GSM3182655
SRX4191629	GSE115572	1791033	7561	1798594	783563	4449047	1866890	221	740340	950	33.5	71848	691	240	17227.8	958967	1.7903e+06	0.413529	0.000530638	1.8712e-05	0.0401319	0.000385969	0.000134056	0.00962287	0.535647	1791033	7561	783563	1018235	848298	4448690	2816829	0.633182	0.190685	0.361483	1798594	0.638517	0.995796	tissue	plasma	ultracentrifuge	preterm born	SRP150202	SRS3402835	GSM3182656
SRX4191630	GSE115572	327	186	513	330	114283	113440	2	276	0	0	4	0	0	3	42	325	0.849231	0	0	0.0123077	0	0	0.00923077	0.129231	327	186	330	2969	110464	114276	3482	0.0304701	0.966642	0.852671	513	0.147329	0.637427	tissue	plasma	ultracentrifuge	preterm born	SRP150202	SRS3402836	GSM3182657
SRX4191631	GSE115572	10886	460	11346	9813	254492	233333	10	5083	4	0	489	7	1	106	5184	10874	0.467445	0.00036785	0	0.0449697	0.000643737	9.19625e-05	0.00974802	0.476733	10886	460	9813	10861	222455	254475	22207	0.0872659	0.874172	0.48908	11346	0.51092	0.959457	tissue	plasma	ultracentrifuge	preterm born	SRP150202	SRS3402837	GSM3182658
SRX4191632	GSE115572	366133	3132	369265	614640	2139424	1155519	67	191003	176	48	45983	165	88	8828	119644	365935	0.521959	0.00048096	0.000131171	0.125659	0.0004509	0.00024048	0.0241245	0.326954	366133	3132	614640	683169	472270	2139344	1052434	0.491942	0.220755	0.649132	369265	0.350868	0.991518	tissue	plasma	ultracentrifuge	preterm born	SRP150202	SRS3402838	GSM3182659
SRX4191633	GSE115572	872942	6518	879460	1120848	4244203	2243895	139	278581	477	26.1	99973	309	162	10901.5	481790	872220	0.319393	0.000546881	2.99237e-05	0.114619	0.000354269	0.000185733	0.0124986	0.552372	872942	6518	1120848	1387152	856439	4243899	2266612	0.534087	0.201805	0.611994	879460	0.388006	0.992589	tissue	plasma	ultracentrifuge	preterm born	SRP150202	SRS3402839	GSM3182660
SRX4191634	GSE115572	783351	9519	792870	1217808	4695238	2684560	284	309577	437	55.2	97482	483	280	46575.5	327619	782509	0.395621	0.00055846	7.05423e-05	0.124576	0.000617246	0.000357823	0.0595207	0.418678	783351	9519	1217808	1548425	1135735	4694838	2341295	0.498696	0.241911	0.661354	792870	0.338646	0.987994	tissue	plasma	ultracentrifuge	preterm born	SRP150202	SRS3402840	GSM3182661
SRX4191635	GSE115572	37	343	380	608	207797	206809	4	23	0	0	2	0	0	2	6	33	0.69697	0	0	0.0606061	0	0	0.0606061	0.181818	37	343	608	3633	203161	207782	4013	0.0193135	0.97776	0.905308	380	0.0946923	0.0973684	tissue	plasma	ultracentrifuge	preterm born	SRP150202	SRS3402841	GSM3182662
SRX4416616	GSE117479	543638	178882	722520	1412084	11011506	8876902	5412	118782	9903	154	309286	4053	739	61555.3	32219	536691	0.221323	0.0184519	0.000286943	0.576283	0.00755183	0.00137696	0.114694	0.0600326	543638	178882	1412084	7922617	951609	11008830	8645137	0.785291	0.0864405	0.916425	722520	0.0835753	0.752419	cellline	HCT15	ultracentrifuge	colorectal cancer	SRP154830	SRS3569758	GSM3301691
SRX4416617	GSE117479	2696945	224159	2921104	735686	5783766	2126976	2474	433499	27401	639.9	2163454	19523	13413	31635	4659	2.69422e+06	0.160899	0.0101703	0.000237508	0.802997	0.00724624	0.00497843	0.0117418	0.00172925	2696945	224159	735686	1586493	535384	5778667	4507597	0.780041	0.0926484	0.35196	2921104	0.64804	0.923262	cellline	HCT15	ultracentrifuge	colorectal cancer	SRP154830	SRS3569757	GSM3301692
SRX4416618	GSE117479	154861	7403	162264	1962593	5749162	3624305	105	98071	524	23.3	34753	599	225	19247.4	1239	154682	0.634018	0.0033876	0.000150632	0.224674	0.00387247	0.0014546	0.124432	0.00801	154861	7403	1962593	3267428	356670	5748955	3429692	0.596577	0.0620408	0.952688	162264	0.0473115	0.954377	cellline	HCT29	ultracentrifuge	colorectal cancer	SRP154830	SRS3569759	GSM3301693
SRX4416619	GSE117479	779258	158005	937263	977847	3415854	1500744	4761	479837	18142	38	162630	1288	423	85670.8	25857	773886	0.620036	0.0234427	4.91029e-05	0.210147	0.00166433	0.000546592	0.110702	0.0334119	779258	158005	977847	1110626	382759	3408495	2047889	0.600819	0.112296	0.542327	937263	0.457673	0.831419	cellline	HCT29	ultracentrifuge	colorectal cancer	SRP154830	SRS3569760	GSM3301694
SRX4474091	GSE117744	14146649	601129	14747778	180489	18859785	3931518	28577	223203	21100	55279.8	2825371	145354	163085	1.01453e+07	527465	1.41062e+07	0.0158231	0.0014958	0.00391883	0.200293	0.0103043	0.0115612	0.719211	0.0373925	14146649	601129	180489	201539	3725983	18855789	14949317	0.792824	0.197604	0.0134815	14747778	0.986519	0.959239	cellline	PC3	qEV (izon)	prostate cancer	SRP155410	SRS3599382	GSM3308135
SRX4474092	GSE117744	12096420	462756	12559176	93952	17138647	4485519	22596	132782	17071	41550	2259873	84363	134211	8.99515e+06	401057	1.20661e+07	0.0110046	0.0014148	0.00344355	0.187292	0.00699176	0.011123	0.745492	0.0332385	12096420	462756	93952	228530	4252770	17134428	12787706	0.746316	0.2482	0.0178711	12559176	0.982129	0.963154	cellline	PC3	qEV (izon)	prostate cancer	SRP155410	SRS3599383	GSM3308136
SRX4965569	GSE122068	3036213	50695	3086908	6575486	22469049	12806655	1411	2615216	3328	6648	117956	8849	4490	200841	77366	3.03469e+06	0.861773	0.00109665	0.00219067	0.0388692	0.00291595	0.00147956	0.0661815	0.0254938	3036213	50695	6575486	8331201	4468731	22462326	11418109	0.508323	0.198943	0.729648	3086908	0.270352	0.983577	tissue	cerebrospinal fluid	Total Exosome Isolation Kit (Thermo)		SRP167449	SRS4005057	GSM3454230
SRX4965570	GSE122068	10898616	125139	11023755	2838771	19738978	5876452	2979	9720001	3437	3034.9	274929	43474	16315	612782	221502	1.08955e+07	0.892114	0.000315452	0.000278547	0.0252333	0.0039901	0.00149741	0.0562419	0.0203297	10898616	125139	2838771	3496140	2358299	19716965	14519895	0.736416	0.119608	0.240783	11023755	0.759217	0.988648	tissue	cerebrospinal fluid	Total Exosome Isolation Kit (Thermo)		SRP167449	SRS4005059	GSM3454231
SRX4965571	GSE122068	10942731	115778	11058509	4270882	23106742	7777351	3728	9343856	1990	2951.3	343470	36908	13267	936231	260240	1.09389e+07	0.854185	0.000181919	0.000269798	0.0313989	0.00337401	0.00121283	0.0855872	0.0237903	10942731	115778	4270882	4477283	3279017	23085691	15535792	0.672962	0.142037	0.288191	11058509	0.711809	0.98953	tissue	cerebrospinal fluid	Total Exosome Isolation Kit (Thermo)		SRP167449	SRS4005060	GSM3454232
SRX4965575	GSE122068	1139853	126503	1266356	4574551	22935226	17094319	3031	392004	1135	6537	368642	9180	7101	274190	78032	1.13682e+06	0.344825	0.000998398	0.00575025	0.324274	0.00807515	0.00624637	0.24119	0.0686405	1139853	126503	4574551	9957248	7114590	22912745	11223604	0.489841	0.310508	0.88717	1266356	0.11283	0.900105	tissue	cerebrospinal fluid	size exclusion column		SRP167449	SRS4005064	GSM3454236
SRX4965576	GSE122068	383628	40546	424174	4945396	15687586	10318016	503	109186	1805	2413.2	124156	2086	2085	128600	12786	383118	0.284993	0.00471135	0.00629885	0.324068	0.0054448	0.00544219	0.335668	0.0333736	383628	40546	4945396	6633354	3680572	15683496	7057528	0.449997	0.234678	0.939898	424174	0.0601023	0.904412	tissue	cerebrospinal fluid	size exclusion column		SRP167449	SRS4005065	GSM3454237
SRX4965577	GSE122068	522854	50136	572990	6082949	20633093	13977154	338	193801	3249	4256.4	180646	3548	2657	112934	21367	522458	0.370941	0.00621868	0.00814687	0.345762	0.00679098	0.00508558	0.216158	0.0408971	522854	50136	6082949	8111328	5863150	20630417	8684318	0.420947	0.284199	0.93402	572990	0.0659799	0.912501	tissue	cerebrospinal fluid	size exclusion column		SRP167449	SRS4005066	GSM3454238
SRX4965578	GSE122068	616952	28692	645644	5318320	18303598	12339634	208	197726	1547	9	49465	2547	2039	289696	73655	616684	0.320628	0.00250858	1.45942e-05	0.0802113	0.00413016	0.0033064	0.469764	0.119437	616952	28692	5318320	8039549	4294422	18297935	8685193	0.474654	0.234694	0.925662	645644	0.0743385	0.955561	tissue	cerebrospinal fluid	size exclusion column		SRP167449	SRS4005067	GSM3454239
SRX4965579	GSE122068	655270	33805	689075	6112329	19173254	12371850	244	180891	1579	88	49102	4905	903	385730	31686	654884	0.276218	0.00241111	0.000134375	0.0749782	0.00748988	0.00137887	0.589005	0.0483842	655270	33805	6112329	8426622	3941440	19169466	9115697	0.475532	0.20561	0.924408	689075	0.0755921	0.950941	tissue	cerebrospinal fluid	size exclusion column		SRP167449	SRS4005068	GSM3454240
SRX4965580	GSE122068	5320029	32061	5352090	3050185	19196867	10794592	4	1416410	2140	129	106697	7019	757	3.56363e+06	223098	5.31988e+06	0.266248	0.000402265	2.42487e-05	0.0200563	0.00131939	0.000142296	0.66987	0.0419367	5320029	32061	3050185	6580203	4200343	19182821	11932293	0.62203	0.218964	0.551462	5352090	0.448538	0.99401	tissue	cerebrospinal fluid	size exclusion column		SRP167449	SRS4005069	GSM3454241
SRX5005712	GSE122488	6437916	166799	6604715	1902396	14884190	6377079	3100	2050094	21223	49230.5	826074	35107	1914	505507	2937337	6.42649e+06	0.319007	0.00330243	0.00766056	0.128542	0.00546286	0.00029783	0.0786599	0.457067	6437916	166799	1902396	1654587	4714769	14876467	8259302	0.555192	0.316928	0.20033	6604715	0.79967	0.974745	tissue	serum	qEV (izon)	glioblastoma	SRP168558	SRS4039979	GSM3467238
SRX5005713	GSE122488	2194228	87416	2281644	2417205	11679594	6980745	1334	810370	11402	24439.1	547284	22992	1988	62160.1	710983	2.19162e+06	0.369759	0.00520255	0.0111512	0.249717	0.0104909	0.000907092	0.0283627	0.32441	2194228	87416	2417205	2428269	4549630	11676748	4709913	0.403358	0.389632	0.515566	2281644	0.484434	0.961687	tissue	serum	qEV (izon)	glioblastoma	SRP168558	SRS4039980	GSM3467239
SRX5005714	GSE122488	6851377	208408	7059785	1458217	13583251	5065249	4129	1223939	35366	72780.6	1351332	33946	1556	1.32747e+06	2775573	6.82196e+06	0.179412	0.00518414	0.0106686	0.198085	0.00497599	0.000228087	0.194588	0.406858	6851377	208408	1458217	933131	4116582	13567715	7992916	0.589113	0.30341	0.116745	7059785	0.883255	0.97048	tissue	serum	qEV (izon)	glioblastoma	SRP168558	SRS4039981	GSM3467240
SRX5005715	GSE122488	5041174	57006	5098180	1199268	10667638	4370190	1433	2996958	7776	32731.4	372686	14866	1610	300449	1307697	5.03477e+06	0.595252	0.00154446	0.00650107	0.0740224	0.00295267	0.000319776	0.0596747	0.259733	5041174	57006	1199268	1101502	3266500	10665450	6199682	0.581286	0.306269	0.177671	5098180	0.822329	0.988818	tissue	serum	qEV (izon)	glioblastoma	SRP168558	SRS4039982	GSM3467241
SRX5005716	GSE122488	1614242	44617	1658859	2769056	5893281	1465366	2597	513458	5071	14108.7	789782	47972	1809	81147	157527	1.61087e+06	0.318745	0.00314798	0.00875841	0.490281	0.0297801	0.00112299	0.0503745	0.0977897	1614242	44617	2769056	497085	963810	5888810	2155944	0.366109	0.163668	0.230565	1658859	0.769435	0.973104	tissue	serum	qEV (izon)	glioblastoma	SRP168558	SRS4039983	GSM3467242
SRX5005717	GSE122488	1188136	63819	1251955	543415	2210891	415521	1180	292368	6341	5253.8	639008	3634	240	103974	134850	1.18567e+06	0.246585	0.00534803	0.00443108	0.538943	0.00306494	0.000202417	0.0876927	0.113733	1188136	63819	543415	121189	291588	2208147	1373144	0.621854	0.132051	0.0882566	1251955	0.911743	0.949025	tissue	serum	qEV (izon)	glioblastoma	SRP168558	SRS4039984	GSM3467243
SRX5005718	GSE122488	9618420	574171	10192591	4105478	17835165	3537096	10610	1973447	66568	71704.5	4952455	29734	2910	1.01653e+06	1478740	9.59209e+06	0.205737	0.00693988	0.00747538	0.516306	0.00309984	0.000303375	0.105976	0.154162	9618420	574171	4105478	1082759	2411550	17792378	11275350	0.633718	0.135538	0.0960289	10192591	0.903971	0.943668	tissue	serum	qEV (izon)	glioblastoma	SRP168558	SRS4039985	GSM3467244
SRX5005719	GSE122488	261503	37039	298542	423897	1329101	606662	1012	102172	1143	4311.6	70629	2003	544	36533.6	42934	260270	0.392561	0.00439159	0.0165659	0.271368	0.00769585	0.00209014	0.140368	0.164959	261503	37039	423897	287483	317398	1327320	586025	0.44151	0.239127	0.490564	298542	0.509436	0.875934	tissue	serum	qEV (izon)	glioblastoma	SRP168558	SRS4039986	GSM3467245
SRX5005720	GSE122488	4466654	421382	4888036	3807611	15432383	6736736	12396	1684053	25874	32950.1	815367	6295	3742	522905	1350011	4.4412e+06	0.379189	0.00582591	0.00741919	0.183592	0.00141741	0.000842566	0.11774	0.303975	4466654	421382	3807611	3036261	3675247	15407155	7924297	0.514326	0.238542	0.383158	4888036	0.616842	0.913793	tissue	serum	qEV (izon)	glioblastoma	SRP168558	SRS4039987	GSM3467246
SRX5005721	GSE122488	317495	38268	355763	1046797	2244065	841505	897	94618	2295	1390.2	127158	1043	373	52873.2	36607	316357	0.299086	0.00725445	0.0043944	0.401944	0.0032969	0.00117905	0.167131	0.115714	317495	38268	1046797	295493	543699	2241752	651256	0.290512	0.242533	0.453728	355763	0.546272	0.892434	tissue	serum	qEV (izon)	glioblastoma	SRP168558	SRS4039988	GSM3467247
SRX5005722	GSE122488	5235376	486914	5722290	3235677	16453970	7496003	14175	1475337	28786	47080.8	839829	16155	4073	908899	1887416	5.20758e+06	0.283306	0.00552772	0.00904083	0.161271	0.00310221	0.00078213	0.174534	0.362437	5235376	486914	3235677	3422386	4045853	16426206	9144676	0.556713	0.246305	0.374249	5722290	0.625751	0.914909	tissue	serum	qEV (izon)	glioblastoma	SRP168558	SRS4039989	GSM3467248
SRX5005723	GSE122488	1271068	32924	1303992	448350	2669124	916782	704	382060	5234	4656	165396	936	510	231965	476804	1.26756e+06	0.301414	0.00412919	0.0036732	0.130484	0.000738426	0.000402348	0.183001	0.376159	1271068	32924	448350	379769	535909	2668020	1683761	0.63109	0.200864	0.225548	1303992	0.774452	0.974751	tissue	serum	qEV (izon)	glioblastoma	SRP168558	SRS4039990	GSM3467249
SRX5005724	GSE122488	3574726	202620	3777346	2406972	13110401	6926083	4925	729227	19981	28708.5	1160061	38982	2174	435950	1147882	3.56297e+06	0.204669	0.00560797	0.00805747	0.325589	0.0109409	0.000610166	0.122356	0.32217	3574726	202620	2406972	2119739	4790070	13094127	5897085	0.450361	0.365818	0.359455	3777346	0.640545	0.946359	tissue	serum	qEV (izon)	glioblastoma	SRP168558	SRS4039991	GSM3467250
SRX5005725	GSE122488	5651417	140453	5791870	1650700	12596411	5153841	3394	2258907	15902	41331.3	609976	33863	1808	412124	2263598	5.63751e+06	0.400692	0.00282075	0.00733148	0.1082	0.00600673	0.000320709	0.0731039	0.401524	5651417	140453	1650700	1326723	3819575	12588868	7118593	0.565467	0.303409	0.186374	5791870	0.813626	0.97575	tissue	serum	qEV (izon)	glioblastoma	SRP168558	SRS4039992	GSM3467251
SRX5005726	GSE122488	12599928	788363	13388291	8157914	24326293	2780088	12387	1990479	104981	195819	8518395	127100	3653	483202	1159970	1.25836e+07	0.15818	0.00834268	0.0155615	0.676944	0.0101004	0.000290299	0.0383993	0.0921811	12599928	788363	8157914	763563	1932382	24242150	14151854	0.583771	0.0797117	0.053955	13388291	0.946045	0.941115	tissue	serum	qEV (izon)	glioblastoma	SRP168558	SRS4039993	GSM3467252
SRX5005727	GSE122488	233058	19523	252581	700196	1469081	516304	717	105808	1235	4392.1	73563	4783	783	12736.6	28910	232211	0.455655	0.00531845	0.0189143	0.316794	0.0205977	0.00337194	0.0548493	0.124499	233058	19523	700196	254035	261152	1467964	506616	0.345115	0.177901	0.501435	252581	0.498565	0.922706	tissue	serum	qEV (izon)	glioblastoma	SRP168558	SRS4039994	GSM3467253
SRX5005728	GSE122488	4082432	551238	4633670	2977037	15266487	7655780	14826	608831	16215	47335.4	876857	4273	1504	771450	1734941	4.06141e+06	0.149906	0.00399246	0.0116549	0.2159	0.0010521	0.000370315	0.189947	0.427177	4082432	551238	2977037	3249161	4380786	15240654	7882831	0.517224	0.287441	0.412182	4633670	0.587818	0.881036	tissue	serum	qEV (izon)	glioblastoma	SRP168558	SRS4039995	GSM3467254
SRX5005729	GSE122488	1849137	74911	1924048	2400623	6414007	2089336	1932	980760	10823	32118.1	301077	3974	1598	118307	396518	1.84517e+06	0.531527	0.00586557	0.0174065	0.16317	0.00215373	0.000866043	0.0641168	0.214895	1849137	74911	2400623	957673	1127905	6410249	2881721	0.449549	0.175953	0.332327	1924048	0.667673	0.961066	tissue	serum	qEV (izon)	glioblastoma	SRP168558	SRS4039996	GSM3467255
SRX5005730	GSE122488	510783	24665	535448	1089238	3664223	2039537	683	128078	1432	4864.8	35168	490	375	83429.3	255361	509198	0.251529	0.00281227	0.00955385	0.0690655	0.000962297	0.000736452	0.163844	0.501496	510783	24665	1089238	1095501	943012	3663199	1630949	0.445225	0.257429	0.671695	535448	0.328305	0.953936	tissue	serum	qEV (izon)	glioblastoma	SRP168558	SRS4039997	GSM3467256
SRX5005731	GSE122488	805919	53452	859371	976330	2587272	751571	1083	263381	5012	11093	273748	14273	1536	76542.5	157623	803208	0.327911	0.00623997	0.0138109	0.340818	0.01777	0.00191233	0.0952959	0.196242	805919	53452	976330	290734	458181	2584616	1150105	0.444981	0.177272	0.252789	859371	0.747211	0.937801	tissue	serum	qEV (izon)	glioblastoma	SRP168558	SRS4039998	GSM3467257
SRX5005732	GSE122488	7254346	441768	7696114	1965910	13465931	3803907	12711	2929223	48928	130830	423703	12988	4594	638944	3040639	7.22985e+06	0.405157	0.0067675	0.0180958	0.0586047	0.00179644	0.000635421	0.0883758	0.420567	7254346	441768	1965910	1609491	2169882	13441397	9305605	0.692309	0.161433	0.172959	7696114	0.827041	0.942599	tissue	serum	qEV (izon)	glioblastoma	SRP168558	SRS4039999	GSM3467258
SRX5005733	GSE122488	4280092	68604	4348696	1501165	9212961	3363100	1796	1430371	8559	34259.2	269169	2163	1323	608200	1916553	4.2706e+06	0.334935	0.00200417	0.00802211	0.0630284	0.000506487	0.000309793	0.142416	0.448779	4280092	68604	1501165	1549770	1810839	9210470	5898466	0.640409	0.196607	0.262741	4348696	0.737259	0.984224	tissue	serum	qEV (izon)	glioblastoma	SRP168558	SRS4040000	GSM3467259
SRX5005734	GSE122488	1099939	38473	1138412	1118834	4183597	1926351	1224	461350	4032	8819.1	244107	17044	770	102044	259367	1.09753e+06	0.420352	0.00367369	0.00803538	0.222414	0.0155294	0.000701573	0.0929759	0.236318	1099939	38473	1118834	1030751	893103	4181100	2169163	0.518802	0.213605	0.475184	1138412	0.524816	0.966205	tissue	serum	qEV (izon)	ctrl	SRP168558	SRS4040001	GSM3467260
SRX5005735	GSE122488	913579	51746	965325	950205	3760514	1844984	1179	268056	5252	17807.1	285089	3372	430	87999.3	243063	911068	0.294222	0.00576466	0.0195453	0.312917	0.00370115	0.000471973	0.0965891	0.266789	913579	51746	950205	791817	1050543	3757890	1757142	0.467587	0.279557	0.450628	965325	0.549372	0.946395	tissue	serum	qEV (izon)	ctrl	SRP168558	SRS4040002	GSM3467261
SRX5005736	GSE122488	4365458	73060	4438518	793196	7159096	1927382	1367	1973328	9973	62239.1	312973	4871	1929	436674	1554792	4.35678e+06	0.452933	0.00228908	0.0142856	0.0718359	0.00111803	0.000442758	0.100229	0.356867	4365458	73060	793196	712092	1212964	7156770	5150610	0.719684	0.169485	0.138254	4438518	0.861746	0.98354	tissue	serum	qEV (izon)	ctrl	SRP168558	SRS4040003	GSM3467262
SRX5005737	GSE122488	6198623	214739	6413362	1161849	10870349	3295138	6379	2475892	25460	90535.7	676602	23330	2260	396824	2497843	6.18875e+06	0.400064	0.00411392	0.0146291	0.109328	0.00376975	0.000365179	0.0641203	0.40361	6198623	214739	1161849	500346	2782196	10857753	6913708	0.636753	0.25624	0.0723701	6413362	0.92763	0.966517	tissue	serum	qEV (izon)	ctrl	SRP168558	SRS4040004	GSM3467263
SRX5005738	GSE122488	9124722	315077	9439799	4768051	22635009	8427159	6298	3749195	42078	229308	1405684	98870	4185	633061	2943316	9.1057e+06	0.411742	0.00462106	0.025183	0.154374	0.010858	0.000459602	0.0695236	0.323239	9124722	315077	4768051	3234193	5178758	22620801	12673992	0.56028	0.228938	0.255183	9439799	0.744817	0.966622	tissue	serum	qEV (izon)	ctrl	SRP168558	SRS4040005	GSM3467264
SRX5005739	GSE122488	5527130	157901	5685031	1217372	9303139	2400736	5598	2806567	31144	47683.2	686492	34189	2121	590073	1318406	5516675	0.508742	0.00564543	0.00864347	0.124439	0.00619739	0.000384471	0.106962	0.238986	5527130	157901	1217372	894451	1499567	9296421	6579482	0.707744	0.161306	0.135946	5685031	0.864054	0.972225	tissue	serum	qEV (izon)	ctrl	SRP168558	SRS4040006	GSM3467265
SRX5005740	GSE122488	4231057	109758	4340815	2739264	12780194	5700115	2026	1638677	14598	28442.5	448533	2644	1655	444826	1643011	4222386	0.388093	0.00345729	0.00673612	0.106227	0.000626186	0.000391958	0.105349	0.389119	4231057	109758	2739264	2614723	3082342	12777144	6955538	0.544373	0.241239	0.37592	4340815	0.62408	0.974715	tissue	serum	qEV (izon)	ctrl	SRP168558	SRS4040007	GSM3467266
SRX5005741	GSE122488	3121398	56693	3178091	2716381	10760989	4866517	1011	1099950	9633	15361.8	265970	2271	1711	239978	1483310	3.11818e+06	0.352753	0.0030893	0.00492652	0.0852964	0.000728308	0.000548717	0.0769607	0.475697	3121398	56693	2716381	2453590	2411637	10759699	5631681	0.523405	0.224136	0.435676	3178091	0.564324	0.982161	tissue	serum	qEV (izon)	ctrl	SRP168558	SRS4040008	GSM3467267
SRX5005742	GSE122488	4113483	328834	4442317	2833762	13213866	5937787	6868	748492	19345	56995.5	983161	9585	1329	998761	1282093	4.09976e+06	0.18257	0.00471857	0.0139021	0.239809	0.00233794	0.000324165	0.243614	0.312724	4113483	328834	2833762	2342112	3583201	13201392	6784429	0.513918	0.271426	0.345219	4442317	0.654781	0.925977	tissue	serum	qEV (izon)	ctrl	SRP168558	SRS4040009	GSM3467268
SRX5005743	GSE122488	1705464	61990	1767454	256954	3179837	1155429	1448	395716	8861	37865.1	347471	8154	275	116732	788288	1.70336e+06	0.232315	0.00520207	0.0222296	0.203991	0.004787	0.000161445	0.0685301	0.462784	1705464	61990	256954	455503	697729	3177640	2222957	0.699562	0.219575	0.204909	1767454	0.795091	0.964927	tissue	serum	qEV (izon)	ctrl	SRP168558	SRS4040010	GSM3467269
SRX5005744	GSE122488	21202511	391990	21594501	879040	24802275	2328734	12399	8413526	94398	224547	1240244	23976	6008	801667	10379355	2.11837e+07	0.397169	0.00445616	0.0106	0.058547	0.00113181	0.000283614	0.0378435	0.489968	21202511	391990	879040	627010	1689359	24789910	22221511	0.896393	0.068147	0.0282164	21594501	0.971784	0.981848	tissue	serum	qEV (izon)	ctrl	SRP168558	SRS4040011	GSM3467270
SRX5005745	GSE122488	3619983	61291	3681274	906307	6514932	1927351	1577	1514940	7195	43285.7	306218	7385	1653	148422	1586637	3.61574e+06	0.418985	0.00198991	0.0119715	0.0846904	0.00204246	0.000457168	0.0410489	0.438814	3619983	61291	906307	562428	1362532	6512541	4243702	0.65162	0.209217	0.132532	3681274	0.867468	0.983351	tissue	serum	qEV (izon)	ctrl	SRP168558	SRS4040012	GSM3467271
SRX5005746	GSE122488	10309764	265016	10574780	4052967	16907016	2279269	5991	5669978	41159	221844	1742716	80786	6187	231393	2303684	1.02977e+07	0.550604	0.00399689	0.021543	0.169233	0.00784502	0.000600811	0.0224702	0.223708	10309764	265016	4052967	950721	1315121	16893589	11525501	0.682241	0.0778473	0.0824885	10574780	0.917512	0.974939	tissue	serum	qEV (izon)	ctrl	SRP168558	SRS4040013	GSM3467272
SRX5005747	GSE122488	4426167	178343	4604510	641711	9072708	3826487	4647	1378310	12712	65093.9	501564	9922	1290	367523	2082483	4.4189e+06	0.311913	0.00287674	0.0147308	0.113504	0.00224536	0.000291928	0.0831707	0.471268	4426167	178343	641711	489652	3327791	9063664	5094162	0.562042	0.367157	0.0961202	4604510	0.90388	0.961268	tissue	serum	qEV (izon)	ctrl	SRP168558	SRS4040014	GSM3467273
SRX5005748	GSE122488	16741346	724494	17465840	1626859	28827993	9735294	18714	5082310	81414	290004	2993388	43282	5404	1.79987e+06	6412969	1.67086e+07	0.304172	0.00487257	0.0173566	0.179152	0.0025904	0.000323425	0.107721	0.383811	16741346	724494	1626859	3170568	6538961	28802228	20636408	0.716487	0.22703	0.15364	17465840	0.84636	0.958519	tissue	serum	qEV (izon)	ctrl	SRP168558	SRS4040015	GSM3467274
SRX5005749	GSE122488	19540165	468167	20008332	2392026	25932947	3532589	11634	7095354	61633	273351	2383793	59107	8890	2.39955e+06	7217650	1.94993e+07	0.363877	0.00316078	0.0140185	0.12225	0.00303123	0.000455913	0.123058	0.370149	19540165	468167	2392026	719542	2789995	25909895	20727874	0.799998	0.107681	0.0347137	20008332	0.965286	0.976601	tissue	serum	qEV (izon)	ctrl	SRP168558	SRS4040016	GSM3467275
SRX5023293	GSE122656	3781638	360361	4141999	2807956	13230849	6280894	12467	695722	191824	242.5	699098	13367	7163	2.04077e+06	83931	3.73212e+06	0.186415	0.0513981	6.49765e-05	0.187319	0.00358161	0.00191928	0.546813	0.0224888	3781638	360361	2807956	3853686	2413109	13216750	7995685	0.604966	0.18258	0.481971	4141999	0.518029	0.912998	cellline	HEK 293T	PEG enrichment		SRP169503	SRS4055203	GSM3477334
SRX5023294	GSE122656	3761716	280860	4042576	2181160	10691353	4467617	13773	1283970	103417	1968	943396	10832	8604	1.31963e+06	48487	3.72031e+06	0.345125	0.027798	0.000528989	0.25358	0.00291159	0.00231271	0.354711	0.0130331	3761716	280860	2181160	2689951	1766018	10679705	6732527	0.630404	0.165362	0.399546	4042576	0.600454	0.930524	cellline	HEK 293T	PEG enrichment		SRP169503	SRS4055204	GSM3477335
SRX5023295	GSE122656	5371879	401597	5773476	2994312	15745293	6977505	23446	1539417	125774	5057.9	1029390	17162	24267	2.44814e+06	79539	5.26875e+06	0.292179	0.0238717	0.000959981	0.195377	0.00325732	0.00460584	0.464653	0.0150964	5371879	401597	2994312	4145795	2816249	15729832	9919271	0.630602	0.179039	0.417954	5773476	0.582046	0.930441	cellline	HEK 293T	PEG enrichment		SRP169503	SRS4055205	GSM3477336
SRX5023296	GSE122656	9113186	638989	9752175	4582490	24526653	10191988	51853	3813687	181272	6247.5	1628828	28219	33663	3.18393e+06	126436	9.00228e+06	0.423636	0.0201362	0.000693991	0.180935	0.00313465	0.00373939	0.35368	0.0140449	9113186	638989	4582490	6088142	4071512	24494319	15840317	0.646694	0.166223	0.384345	9752175	0.615655	0.934477	cellline	HEK 293T	PEG enrichment		SRP169503	SRS4055206	GSM3477337
SRX5023297	GSE122656	17427494	1176972	18604466	6410468	42605105	17590171	114979	3278597	575439	2530.9	3002165	52626	49703	9.7947e+06	262802	1.70186e+07	0.192648	0.0338124	0.000148714	0.176405	0.00309227	0.00292052	0.57553	0.0154421	17427494	1176972	6410468	9386085	8149089	42550108	27990551	0.657826	0.191517	0.33533	18604466	0.66467	0.936737	cellline	HEK 293T	PEG enrichment		SRP169503	SRS4055207	GSM3477338
SRX5023298	GSE122656	14021931	1122010	15143941	4590171	31761419	12027307	175026	3191163	518841	5144.4	2476698	44949	56862	7.08609e+06	261784	1.36415e+07	0.23393	0.0380339	0.000377113	0.181556	0.00329501	0.0041683	0.51945	0.0191902	14021931	1122010	4590171	6440325	5529714	31704151	21584266	0.680803	0.174416	0.298381	15143941	0.701619	0.92591	cellline	HEK 293T	PEG enrichment		SRP169503	SRS4055208	GSM3477339
SRX5023299	GSE122656	3859484	261486	4120970	1386757	8993523	3485796	25274	808079	74986	2706.6	646045	13100	23160	2.12483e+06	71445	3.76436e+06	0.214666	0.01992	0.000719007	0.171622	0.00348001	0.00615245	0.564462	0.0189793	3859484	261486	1386757	1808840	1661647	8978214	5929810	0.660467	0.185075	0.305042	4120970	0.694958	0.936547	cellline	HEK 293T	PEG enrichment		SRP169503	SRS4055209	GSM3477340
SRX5023300	GSE122656	7785199	726563	8511762	2826837	17592952	6254353	101662	1985776	201202	8025.4	1660803	36531	62063	3.43644e+06	219576	7.61041e+06	0.260929	0.0264377	0.00105453	0.218228	0.00480013	0.00815501	0.451544	0.028852	7785199	726563	2826837	3346315	2868570	17553484	11858077	0.67554	0.163419	0.282197	8511762	0.717803	0.91464	cellline	HEK 293T	PEG enrichment		SRP169503	SRS4055210	GSM3477341
SRX5104257	GSE123473	2484716	174043	2658759	3916472	12311204	5735973	4185	136082	14190	425.8	581175	759725	75648	85640.4	827117	2.48e+06	0.0548717	0.00572177	0.000171693	0.234344	0.30634	0.0305032	0.0345324	0.333514	2484716	174043	3916472	502964	5230277	12308472	3161723	0.256874	0.424933	0.159079	2658759	0.840921	0.93454	cultured_cell	tumour-associated macrophages	Exo-Quick kit (SBI)		SRP172795	SRS4114005	GSM3504652
SRX5311242	GSE125905	9821153	410452	10231605	471957	13203540	2499978	5743	3458412	43756	3921.7	1399357	26190	13017	3.2811e+06	1570316	9.79607e+06	0.353041	0.00446669	0.000400334	0.142849	0.00267352	0.0013288	0.334941	0.160301	9821153	410452	471957	311334	2594956	13609852	10542939	0.774655	0.190667	0.0295301	10231605	0.97047	0.959884	cellline	DKO1	ultracentrifuge	colorectal cancer	SRP182943	SRS4308509	GSM3584527
SRX5311243	GSE125905	8606844	450957	9057801	362777	11304703	1884125	5517	3174039	23761	6587.6	1456508	20410	11789	2.6095e+06	1283554	8.58615e+06	0.36967	0.00276736	0.000767236	0.169635	0.00237708	0.00137303	0.30392	0.149491	8606844	450957	362777	134891	1745478	11300947	9192692	0.813444	0.154454	0.0146737	9057801	0.985326	0.950213	cellline	DKO1	ultracentrifuge	colorectal cancer	SRP182943	SRS4308510	GSM3584528
SRX5311244	GSE125905	9617677	542576	10160253	496237	12705507	2049017	8766	4148157	35007	4470.2	1999293	36834	16483	2.06939e+06	1286996	9596629	0.432251	0.00364784	0.000465809	0.208333	0.00383822	0.00171758	0.215637	0.134109	9617677	542576	496237	203447	2382107	13242044	10363700	0.782636	0.17989	0.0196307	10160253	0.980369	0.946598	cellline	DKO1	ultracentrifuge	colorectal cancer	SRP182943	SRS4308511	GSM3584529
SRX5311245	GSE125905	9063425	467140	9530565	418464	11799865	1850836	5546	3381395	18869	4411.8	1924515	15440	9533	2.33017e+06	1363922	9.04825e+06	0.373707	0.00208538	0.000487586	0.212695	0.00170641	0.00105357	0.257527	0.150739	9063425	467140	418464	144383	1701423	11794835	9674948	0.82027	0.144252	0.0149234	9530565	0.985077	0.950985	cellline	DKO1	ultracentrifuge	colorectal cancer	SRP182943	SRS4308512	GSM3584530
SRX5311246	GSE125905	8423303	631930	9055233	634092	11110425	1421100	6922	4243073	26067	294	742431	5805	8688	2.08757e+06	1296430	8.41035e+06	0.504506	0.00309939	3.49569e-05	0.0882758	0.000690221	0.00103301	0.248214	0.154147	8423303	631930	634092	114597	1932951	11736873	9169830	0.781284	0.16469	0.0124972	9055233	0.987503	0.930214	cellline	DKO1	high-resolution iodixanol gradients	colorectal cancer	SRP182943	SRS4308513	GSM3584531
SRX5311247	GSE125905	6841397	982035	7823432	1213146	10474233	1437655	9418	3637645	24636	224.5	960308	19256	14081	1.51036e+06	661070	6.82758e+06	0.532787	0.00360831	3.28814e-05	0.140651	0.00282033	0.00206237	0.221214	0.0968235	6841397	982035	1213146	161436	2248879	11446893	7984868	0.697558	0.196462	0.0202177	7823432	0.979782	0.874475	cellline	DKO1	high-resolution iodixanol gradients	colorectal cancer	SRP182943	SRS4308514	GSM3584532
SRX5311248	GSE125905	6895810	741489	7637299	665282	10112132	1809551	7885	3015653	23073	192.7	777808	15277	11479	2204516	831532	6.87953e+06	0.438352	0.00335386	2.80106e-05	0.113061	0.00222065	0.00166857	0.320446	0.12087	6895810	741489	665282	163577	2379960	10846118	7800876	0.719232	0.21943	0.0209691	7637299	0.979031	0.902912	cellline	DKO1	high-resolution iodixanol gradients	colorectal cancer	SRP182943	SRS4308515	GSM3584533
SRX5311249	GSE125905	5833717	529637	6363354	327997	8177078	1485727	5862	2329115	19888	202.3	594455	7517	7053	2.01065e+06	851883	5.82077e+06	0.400139	0.00341673	3.47549e-05	0.102127	0.00129141	0.0012117	0.345427	0.146352	5833717	529637	327997	112933	1896856	8701140	6476287	0.744303	0.218001	0.0174379	6363354	0.982562	0.916768	cellline	DKO1	high-resolution iodixanol gradients	colorectal cancer	SRP182943	SRS4308516	GSM3584534
SRX5311250	GSE125905	5093133	1186000	6279133	931360	8436748	1226255	41384	1816012	1215496	196.4	170855	66395	76822	221002	1483909	5.05069e+06	0.359557	0.24066	3.88858e-05	0.0338281	0.0131457	0.0152102	0.0437569	0.293803	5093133	1186000	931360	565195	631900	8407588	6844328	0.814066	0.0751583	0.0825786	6279133	0.917421	0.81112	cellline	DKO1	high-resolution iodixanol gradients	colorectal cancer	SRP182943	SRS4308517	GSM3584535
SRX5311251	GSE125905	2933355	2017924	4951279	579659	6657619	1126681	68542	919789	834348	141.7	67735	42164	10381	128208	861372	2.86414e+06	0.32114	0.291309	4.94739e-05	0.0236493	0.0147214	0.00362448	0.044763	0.300744	2933355	2017924	579659	359045	719566	6609549	5310324	0.803432	0.108868	0.0676126	4951279	0.932387	0.592444	cellline	DKO1	high-resolution iodixanol gradients	colorectal cancer	SRP182943	SRS4308518	GSM3584536
SRX5311252	GSE125905	7580724	425272	8005996	367055	8874046	500995	18910	3805237	2205327	95	112601	38315	56601	306479	1033578	7.55823e+06	0.503456	0.291778	1.25691e-05	0.0148978	0.00506931	0.00748866	0.040549	0.136749	7580724	425272	367055	116018	374172	8863241	8122014	0.916371	0.0422162	0.0142844	8005996	0.985716	0.946881	cellline	DKO1	high-resolution iodixanol gradients	colorectal cancer	SRP182943	SRS4308519	GSM3584537
SRX5311253	GSE125905	7572452	430229	8002681	176953	8768002	588368	16789	3109896	2738206	71	117044	17172	29883	471089	1066658	7550019	0.411906	0.362675	9.40395e-06	0.0155025	0.00227443	0.003958	0.0623957	0.141279	7572452	430229	176953	107144	471114	8757892	8109825	0.926002	0.0537931	0.0132116	8002681	0.986788	0.946239	cellline	DKO1	high-resolution iodixanol gradients	colorectal cancer	SRP182943	SRS4308520	GSM3584538
SRX5311258	GSE125905	6410389	1223562	7633951	833910	12121569	3653708	31876	1150941	1589318	612.8	1096111	22511	14923	2.03319e+06	432641	6.34025e+06	0.181529	0.250671	9.66524e-05	0.172881	0.00355049	0.00235369	0.32068	0.0682372	6410389	1223562	833910	1270623	2354314	12092798	8904574	0.736353	0.194687	0.142693	7633951	0.857307	0.839721	cellline	Gli36	high-resolution iodixanol gradients	glioblastoma	SRP182943	SRS4308525	GSM3584543
SRX5311259	GSE125905	3268134	767844	4035978	714935	7121343	2370430	20088	527070	751268	415.3	586302	14101	7366	1135140	200764	3.22243e+06	0.163563	0.233137	0.000128878	0.181944	0.0043759	0.00228586	0.352263	0.0623021	3268134	767844	714935	959737	1393569	7104219	4995715	0.703204	0.196161	0.192112	4035978	0.807888	0.80975	cellline	Gli36	high-resolution iodixanol gradients	glioblastoma	SRP182943	SRS4308526	GSM3584544
SRX5311260	GSE125905	3441120	617585	4058705	501224	6667377	2107448	13637	601359	979425	384.5	554518	12447	6757	1033613	215249	3.40375e+06	0.176675	0.287749	0.000112964	0.162914	0.00365685	0.00198516	0.303669	0.0632387	3441120	617585	501224	842179	1870008	7272116	4900884	0.673928	0.257148	0.171842	4058705	0.828158	0.847837	cellline	Gli36	high-resolution iodixanol gradients	glioblastoma	SRP182943	SRS4308527	GSM3584545
SRX5311261	GSE125905	6985604	1151556	8137160	779259	13295875	4379456	26716	1000655	1433148	677.8	1080943	25231	12095	2.69031e+06	636114	6.87917e+06	0.145462	0.208332	9.85293e-05	0.157133	0.00366774	0.00175821	0.39108	0.0924696	6985604	1151556	779259	1872716	3627990	14417125	10009876	0.694305	0.251644	0.187087	8137160	0.812913	0.858482	cellline	Gli36	high-resolution iodixanol gradients	glioblastoma	SRP182943	SRS4308528	GSM3584546
SRX5311262	GSE125905	3647972	449501	4097473	824924	7985731	3063334	6144	128154	317369	426.3	1246245	26055	3502	1.82429e+06	65335	3.61138e+06	0.0354862	0.0878803	0.000118044	0.345088	0.00721469	0.000969713	0.505151	0.0180914	3647972	449501	824924	1470132	2034107	8426636	5567605	0.660715	0.24139	0.264051	4097473	0.735949	0.890298	cellline	Gli36	high-resolution iodixanol gradients	glioblastoma	SRP182943	SRS4308529	GSM3584547
SRX5311263	GSE125905	3936918	531045	4467963	952100	8963662	3543599	7400	188204	329848	522.1	1257224	33345	4816	2.0105e+06	70374	3.89484e+06	0.0483214	0.0846885	0.000134049	0.322792	0.00856133	0.00123651	0.516197	0.0180685	3936918	531045	952100	1682811	2383167	9486041	6150774	0.648403	0.251229	0.273593	4467963	0.726407	0.881144	cellline	Gli36	high-resolution iodixanol gradients	glioblastoma	SRP182943	SRS4308530	GSM3584548
SRX5311264	GSE125905	3971476	525526	4497002	999294	9144541	3648245	6977	235103	405394	478.9	1218668	34935	4942	1.95311e+06	82299	3.93493e+06	0.0597477	0.103025	0.000121705	0.309705	0.00887818	0.00125593	0.496351	0.020915	3971476	525526	999294	1538047	2626733	9661076	6035049	0.624677	0.271888	0.254852	4497002	0.745148	0.883139	cellline	Gli36	high-resolution iodixanol gradients	glioblastoma	SRP182943	SRS4308531	GSM3584549
SRX5311265	GSE125905	4049893	507233	4557126	764637	8979276	3657513	6436	151494	387674	373	1318222	32353	4234	2.04241e+06	72855	4.00961e+06	0.0377827	0.0966861	9.30264e-05	0.328765	0.00806886	0.00105596	0.509378	0.0181701	4049893	507233	764637	1496324	2152217	8970304	6053450	0.674832	0.239927	0.247185	4557126	0.752815	0.888695	cellline	Gli36	high-resolution iodixanol gradients	glioblastoma	SRP182943	SRS4308532	GSM3584550
SRX5311480	GSE123972	7956533	393321	8349854	318138	10132765	1464773	14275	3208876	2142	352	128905	20231	14718	183070	4383739	7.94203e+06	0.404037	0.000269704	4.43211e-05	0.0162307	0.00254733	0.00185318	0.0230508	0.551967	7956533	393321	318138	208019	1239835	10115846	8557873	0.845987	0.122564	0.0243073	8349854	0.975693	0.952895	tissue	plasma	ultracentrifuge	ctrl	SRP173649	SRS4308748	GSM3584765
SRX5311481	GSE123972	9046489	219567	9266056	284589	10584444	1033799	11091	5395723	2300	1033	68484	65595	41610	54485.3	3405864	9.03509e+06	0.597196	0.000254563	0.000114332	0.00757978	0.00726002	0.00460538	0.00603041	0.376959	9046489	219567	284589	114753	909480	10574878	9380809	0.887084	0.0860038	0.0122327	9266056	0.987767	0.976304	tissue	plasma	ultracentrifuge	ctrl	SRP173649	SRS4308747	GSM3584766
SRX5311482	GSE123972	17055114	92916	17148030	138609	17919465	632826	3397	12564633	1346	227.3	79796	23417	50379	25740.6	4306018	1.70516e+07	0.736861	7.89371e-05	1.33302e-05	0.00467969	0.00137331	0.00295451	0.00150957	0.252529	17055114	92916	138609	0	628880	17915519	17148030	0.957161	0.0351025	0	17148030	1	0.994582	tissue	plasma	ultracentrifuge	hepatocellular carcinoma	SRP173649	SRS4308749	GSM3584767
SRX5311483	GSE123972	15335257	67628	15402885	97326	16311769	811558	2398	7380140	1060	193.6	63205	17201	46461	26874.2	7797599	1.53327e+07	0.481332	6.91331e-05	1.26266e-05	0.00412223	0.00112185	0.00303018	0.00175273	0.508559	15335257	67628	97326	0	809206	16309417	15402885	0.944417	0.0496159	0	15402885	1	0.995609	tissue	plasma	ultracentrifuge	hepatocellular carcinoma	SRP173649	SRS4308750	GSM3584768
SRX5492836	GSE128004	19710958	918495	20629453	4380156	28499364	3489755	65927	988758	5749	811	296461	7010	8774	72951	18262259	19642773	0.050337	0.000292678	4.12874e-05	0.0150926	0.000356874	0.000446678	0.00371388	0.929719	19710958	918495	4380156	2162089	1210449	28382147	22791542	0.803024	0.0426483	0.0948637	20629453	0.905136	0.955477	tissue	plasma	ExoRNeasy (Qiagen)	neuroblastoma	SRP187871	SRS4462704	GSM3660254
SRX5492837	GSE128004	17401220	81398	17482618	7411897	32028613	7134098	9118	2352015	9127	635.6	719901	5046	4874	109787	14182704	1.73841e+07	0.135297	0.00052502	3.65622e-05	0.0414115	0.000290265	0.000280371	0.00631537	0.815844	17401220	81398	7411897	3474153	3643829	32012497	20956771	0.654643	0.113825	0.165777	17482618	0.834223	0.995344	tissue	plasma	ExoRNeasy (Qiagen)	neuroblastoma	SRP187871	SRS4462705	GSM3660255
SRX5492838	GSE128004	15256246	42526	15298772	2337362	21900205	4264071	6136	1185921	26298	427.3	697401	2796	4071	78668.6	13252859	1.52484e+07	0.0777733	0.00172464	2.80225e-05	0.0457359	0.000183363	0.000266978	0.00515912	0.869129	15256246	42526	2337362	2261025	1985507	21882666	17559797	0.802452	0.0907342	0.128761	15298772	0.871239	0.99722	tissue	plasma	ExoRNeasy (Qiagen)	neuroblastoma	SRP187871	SRS4462706	GSM3660256
SRX5492839	GSE128004	42431797	119025	42550822	920724	46483284	3011738	7690	11329216	13814	7125.2	359887	12076	6157	97023.9	30593223	4.24185e+07	0.267082	0.00032566	0.000167974	0.00848419	0.000284687	0.000145149	0.0022873	0.721223	42431797	119025	920724	856425	2144078	46472049	43407247	0.934051	0.0461369	0.01973	42550822	0.98027	0.997203	tissue	plasma	ExoRNeasy (Qiagen)	neuroblastoma	SRP187871	SRS4462707	GSM3660257
SRX5492840	GSE128004	17094903	159988	17254891	9285249	36821919	10281779	13122	3138147	13139	2028	557234	5013	4207	318540	13032939	1.70712e+07	0.183826	0.000769657	0.000118796	0.0326417	0.000293652	0.000246438	0.0186594	0.763444	17094903	159988	9285249	4801144	5462708	36803992	22056035	0.599284	0.148427	0.217679	17254891	0.782321	0.990728	tissue	plasma	ExoRNeasy (Qiagen)	ganglioneuroblastoma, intermixed	SRP187871	SRS4462708	GSM3660258
SRX5492841	GSE128004	19685859	720862	20406721	6997460	33607579	6203398	86097	8663564	5613	7670.7	525047	14582	6139	245433	10125160	1.95932e+07	0.442172	0.000286477	0.000391498	0.0267974	0.000744237	0.000313323	0.0125264	0.516769	19685859	720862	6997460	3676825	2446444	33527450	24083546	0.718323	0.0729684	0.15267	20406721	0.84733	0.964675	tissue	plasma	ExoRNeasy (Qiagen)	neuroblastoma	SRP187871	SRS4462709	GSM3660259
SRX5492842	GSE128004	18600494	170433	18770927	6989687	32502398	6741784	8237	6834038	11004	6967.3	521800	8715	6672	321819	10871071	1.85821e+07	0.367776	0.000592183	0.000374947	0.0280808	0.000469	0.000359055	0.0173188	0.58503	18600494	170433	6989687	2938109	3782842	32481565	21709036	0.668349	0.116461	0.13534	18770927	0.86466	0.99092	tissue	plasma	ExoRNeasy (Qiagen)	neuroblastoma	SRP187871	SRS4462710	GSM3660260
SRX5492843	GSE128004	23103477	83900	23187377	1389629	26319506	1742500	4498	8659850	7264	15243.2	239698	2653	3249	188415	13978041	2.30944e+07	0.374976	0.000314535	0.000660038	0.010379	0.000114876	0.000140683	0.00815847	0.605256	23103477	83900	1389629	833935	901176	26312117	24021312	0.912937	0.0342495	0.0347165	23187377	0.965284	0.996382	tissue	plasma	ExoRNeasy (Qiagen)	neuroblastoma	SRP187871	SRS4462711	GSM3660261
[truncated: 1,243 more rows]

## Sheet: QC matrix of matched samples
SRX	GSE	FeatureReads	GenomeReads	MappedReads	TooShortReads	TotalReads	UnannotatedReads	lincRNA	miRNA	misc_RNA	mt_tRNA	rRNA	snRNA	snoRNA	tRNA	yRNA	alls	pmi	pmisc	pmt	pr	psn	psno	pt	py	Host.Small.RNA	Mapped.to.Host.Genome	Too.Short.for.Mapping	Mapped.to.Non.Host	Unmapped	all	mapped	pmapped	pun	pnonhost	hann	phann	psmall	matched	from_cell	Source	source_type	value	kit	disease.condition	SRP	SRS	GSM
[truncated: 884 more rows]
